# Supplementary material for: Genomic and Functional Characterization of qnr-Encoding Plasmids from Municipal Wastewater Biosolid Klebsiella pneumoniae Isolates
Source: Front Microbiol. 2015 Dec 8;6:1354. doi: 10.3389/fmicb.2015.01354 (PMC4672061; doi:10.3389/fmicb.2015.01354)
Supplement: Supplementary file 1 [file Data_Sheet_1.FASTA]

>scaffold3.1
TGACGTGATTTAGCACCGACGTAGCCCCACTGTTCGTCCATTTCAGCGCAGACAATCACATCACTGCCCGGTTGTATGCGCGAGGTTACCGACTGCGGCCTGAGTTTTTTAAGTGACGTAAAACCGTGTTGAGGCCAACGCCCATAATGATGTAGCCCCCTGAAACACCGGACAGTAGCTGTATCTCCAGATAAGAGATAGGCTTGAATATATGTCTAACACTAACGCCAATTTTGAGATGACCGGGATCCTGTTAGGGCAAGAAGCCCGTAAACGTAAAACTCCTCAGGAGAAGATCGCCATTATCCAGCAGACGATGGAGCCGGGCATGAATGTCTCCCATGTCGCCCGCCTGCATGGTATCCAGCCCAGCCTGCTGTTTAAGTGGAAGAAGCAATATCAGGAAGGCAGCCTCACCGCCGTTGCGGCCGGAGAGGAAGTCGTTCCTGCTTCTGAGCTTACTGCTGCTCTGAAGCAGGTCCGGGAACTTCAGCGCCTTCTGGGCAAGAAGACGATGGAAGTTGAGATCCTGAAAGAAGCCGTGGAGTACGGCCAGTCGCGAAAATGGATAGCGCACGCGCCCTTGTTGCCAAAGGACGGGGAATAGCCCTGGTCAGCCGCACCATGGGCGTGTCGCGTGCGCAGCTGTCACTGCGGATTAACCGTTCTGCCGACTGGCAGGACAAGCGCTGTAACCGGCGTAATGACGAAGCAGACGAAGAAATACTGTCGGCTATCCTCGACATCATCAGCGATATGCCGAGTTATGGTTATCGACGCGTGTGGGGCATCCTGCGCAAGCAACGTCGCACAGAGGGACAGCCACCTGTGAACGCCAAACGGCTTTACAGGATAATGAGCGAGCATAACCTGTTGTTGTTGCATGACAAACCAGAGCGACCGAAGCGTGAACATAAGGGCAAGATAGCGGTGGCAGAAAGCGATATGCGCTGGTGTTCAGATGGCTTCGAGTTCGGCTGCGACAACGGCGAAAAACTGCGGGTAACGTTCGCGCTGGACTGCTGCGACCGTGAGGCCATAGACTGGGCAGCAAGCACGGGAGGCTATGACAGTTCAACCGTGCAGGATGTGATGCTGAGGTCGGTGGAAAAGCGCTTCGGCGACAGGTTGCCCGATACAGCGGTGCAGTGGCTGACGGACAACGGTTCAGCGTATACCGCGTATGAAACGTGGAGGTTCGCGAGAGAGCTGAATCTGGAGCCCTGCACAACAGCGGTGAGCAGCCCGCAGAGTAATGGCATGGCCGAACGGTTCGTGAAAACGATGAAAGAAGACTATATCGCGTTCATGCCAAAACCGGATGTGAGAACAGCACTGCGAAACCTTGCAGTAGCGTTCACGCATTACAATGAAAACCACCCGCACAGCGCGCTGGGATATCACTCCCCGAGGGAATACCGGCGGCAGCGGACATCGTTAACTTAAGATACAAAAGCTGTTCGGAGATGGAGGGTCAAGATCACTAGACTGGCCCCCTGAATCTCCAGACAACCAATATCACTTAAATAAGTGATAGTCTTAATACTAGTTTTTAGACCAGTCATTGGAGAACAGATGATTGGTAATGCTGCCAACTTACTGATTTAGTGTATGATGGTGATTTTAAGGTGCTTGCGTGGCTTCCATTTCCATCAGATGTCCTTCCTGCTCCGCTACTGAAGGCGTGGTGCGTAACGGCAAAAGCACTGCCGGACATCAGCGCTATCTCTGCTCTCATTGCCGTAAAACATGGCAACTACAGTTCACTTACACCGCCTCTCAGCCCGGTACGCACCAGAAAATCATTGATATGGCCATGAATGGCGTCGGATGTCGCGCCAGTGCACGCATTATGGGCGTTGGCCTCAACACGGTTTTACGTCACTTAAAAAACTCAGGCCGCAGTCGGTAACCTCGCGCATACAACCGGGCAGTGATGTGATTGTCTGCGCTGAAATGGACGAACAGTGGGGCTACGTCGGTGCTAAATCACGTCAGCTGTTTTACGCGTATGACAGGATACGGAGGACGGTTGTGGCGCACGTCTTCGGTGAACGCACTCTGGCCACACTGGAGCGTCTTCTGAGCCTGCTGTCGGCCTTTGAGGTCGTGGTATGGATGACGGATGGCTGGCCGCTGTATGAATCCCGCCTGAAGGGAAAGCTGCACGTTATCAGCAAGCGTTACACTCAGCGCATTGAGCGACATAACCTGAATCTGCGACAACATCTGGCAAGGCTGGGACGGAAGTCACTGTCGTTCTCAAAATCGGTGGAGCTGTATGACAAGGTCATCGGGCATTATCTGAACATAAAACACTATCAGTAAGTTGGAGTCATTACCGAATATCGGATGATTTGTATCGGAACTCATTACACCATGCGTTCCGATTAACGCCGCATAGCCAGTTGAACTTTGCTACTCTGTGAAAGGTAGTACCGTCTATCCAGTGCGGATTTAATTAATGGAATAAATGATTATGAGTGATAATGATACAATCCCGAAGAAGTCTACAAGCCAGATTAACAAAGCGGTATTCTTTACATCTGCTTTGCTAATTTTCCTTCTTGTCGCCTTTGCCGCCGTATTCCCGGATGTCGCCGACAAAAATTTTAAACTACTACAGCAACAAATCTTCACGAATGCCAGCTGGTTCTACATCCTTGCTGTGGCCCTGATTTTACTAAGTGTCACGTTCCTTGGACTCTCACGCTACGGTGATATCAAGCTGGGCCCGGACCATGCGCAGCCTGATTTCAGCTACCATTCCTGGTTTGCGATGCTTTTTTCGGCAGGGATGGGGATCGGCCTGATGTTCTTTGGCGTTGCCGAACCTGTAATGCATTATCTTTCGCCTCCCGTTGGCACGCCAGAAACCGTTGCGGCAGCCAAGGAAGCAATGCGTCTGACCTTCTTCCACTGGGGACTGCACGCATGGGCAATTTATGCCATTGTGGCGCTGATTCTGGCGTTCTTCAGTTACCGTCACGGTCTGCCTTTAACTCTGCGCTCCGCACTCTATCCCATTATTGGCGATCGCATATACGGGCCTGTAGGCCATGCGGTTGATATTTTCGCTGTTATAGGCACGGTCTTTGGCGTCGCGACATCGCTGGGTTACGGCGTTTTGCAGGTGAATGCCGGTTTGAACCATCTTTTCGGGGTGCCCATCAATGAAACGGTGCAGGTTATTCTGATCGTGGTCATCACGGGGTTAGCGACGATTTCAGTGGTGTCCGGCCTGGATAAGGGAATACGTATCCTGTCTGAGCTCAATCTGGGTCTGGCGTTGTTGCTCCTGGCGCTGGTCCTGTGTCTGGGACCAACCGTGCTTCTGCTGAAGTCATTTGTGGAAAATACGGGCGGTTATCTTTCGGAACTGGTGAGTAAAACGTTCAACCTTTACGCGTATGAGCCTAAGTCGAGCAAATGGCTGGGGGGCTGGACATTACTGTACTGGGGATGGTGGCTTTCATGGTCGCCGTTTGTGGGGATGTTCATCGCACGGGTCTCCCGCGGGCGAACCATTCGCGAGTTTGTCACCGGCGTGCTGTTTGTTCCCGCGGGTTTTACGCTAATGTGGATGACAGTGTTTGGTAACAGCGCGATCTATCTCATTATGAACCAGGGGGCCACAGACCTCGCCAATACTGTTCAGCAGGATGTGGCGCTGGCCCTGTTTAATTTCCTGGAGCATTTCCCGTTCTCTTCCGTGCTGTCATTCATCGCAATGGCGATGGTCATCGTCTTCTTTGTCACGTCTGCTGACTCGGGGGCAATGGTAGTTGATACTCTGGCAACAGGTGGAGTGGCAAACACACCCGTCTGGCAGCGAATATTTTGGGCCTCGCTCATGGGCATTGTCGCAATTGCGCTTCTCCTTGCCGGAGGGCTAAGTGCGCTGCAAACAGTGACAATAGCGAGTGCATTGCCTTTCTCAGTGATCTTACTGATATCCATATACGGACTTTTAAAAGCTTTGCGCCGGGATTTGACCAAGCGTGAAAGCCTGAGCATGGCGACAATTGCTCCTACGGCTGCACGTAACCCAATTCCCTGGCAGAGAAGGTTACGCAATATCGCGTATCTGCCGAAGCGATCTCTTGTGAAACGTTTTATGGACGACGTCATCCAGCCCGCCATGACGCTGGTTCAGGAAGAGCTGAACAAGCAGGGGACGATAAGCCACATCAGTGACGCAGTCGAGGATCGTATTCGTCTTGAAGTCGATTTGGGTAACGAGCTGAATTTTATATATGAAGTGAGGCTTCGCGGGTATAGCTCACCGACCTTCGCGCTCGCCGCGATGGATAATAATGAGCAGCAGACTGAACAACATAGATATTATCGCGCTGAGGTATATCTCAAAGAAGGCGGTCAAAATTATGATGTGATGGGCTGGAACCAGGAGCAGCTGATTAATGACATACTGGACCAGTACGAAAAACATCTGCACTTCCTGCACCTCGTTCGTTAATAGCAACATGCCGTCCTGGGGGCGGCAATTATTTATCCCGGCCGCAATATGAGGAATGCAGAATGATTTCACGCTGGAAATGGATTCTGAAGCAGACAGTTAAAAAGCTATGGTTCAGGGCAACGTTATTCGCCATTGTCGCGATAATAACGGCCCTTTTATCAATTCTTTTTAAATCAATGATACCTGAGTCGGTTTCCGTGAAGGTTGGTGCGGAAGCAGTCGATAACATTCTGAACATACTGGCATCGAGTATGCTGGCAGTGACCACTTTTTCGTTGAGTATCATGGTCACAGCCTACGGTTCAGCCACTACTAATGTGACTCCCAGAGCTACGCGTTTAGTTGTTGAAGACGTAACCACACAAAATGTACTGGCCACCTTCATCGGTTCTTTTCTCTTCAGTCTGGTAGGGATTATTGCCCTCAGTATGGGAGCTTATGGAGAAAGGGGGAGAGTCATTTTATTCATTGTCACACTGGTTGTCATTGCCTTAATCCTCATCACATTGCTTCGCTGGATACAGCATTTGACCTCTCTGGGAAGGGTAGGTGAGACAACGGCAAAAGTAGAACAGGCGGCCATCGAAACATTTATTGCGAGAGCAAGAAATCCCTGTCTCGGCGGATATCCATGGCTTGAGAACAATGAACAGCCGAAAGGAACGGTTGCAGTTTATCCGAAGAAGATTGGCTATGTTGAATATATTAATATGGTGAAACTTAGCAAGCTGCTGACCAATGATCCCCGTCATGTATACCTCGTGGCGCAGCCAGGCAGTTTCATCCATCCATCCATGCCCGTTTTGTACCTGAGTCAAGGCCAGGAGTCATCAATCAGCGCCGATTTACTTGAGACGATTATTGTCTCGGATGTACGTTCATTTGCTCAGGATCCCCGATTTTGTCTTAGCGTCATGGCCGAAATAGCCTGCCGGGCACTTTCCCCCGCAGTGAACGATCCTGGAACCGCCATTGATGTCATTGGCAGAGGTGTTCGTATACTTTCCACTTACGCGCAGAATAAATCTGATGAAATAGAAGTGAAATATCCTTCAGTTCATGTTGCACCACTTCAGAATAACGATCTACTGGAAGACTTTTTCTCACCTGTCGCGCGCGATGGTGCCGGTATGAGGGAGATACAGATAAGAGTCCTTAAAGGACTGTCTATGCTGAGTAAGGGTTGGCCTGGGATATTTTCTGAGGCCGCGCATAATTTAGCATTTGAAACATTAGAGCATGCAATACGTGCTGACCATATAGATTCTGACAGATGTCTAATAAAATCAATTTATTATAATTTATTTAGTGGTGAAGACTCTAATAAAAAACCATAGTTGTGGGGAAAGTAATTAGGCCGCAGGAAAGATAATGGCAAAAAAAATTCCGAGAATGGGCGTCAGTTTTGTGGCATATGCGGGCGTGTTAATTGCGAGATGTATTAACCTATGGAGAGCAGTTCCATCTATACTCCTGTCAGCCCATGCTGGAAATATTGTTATCACTAGTCCTATCACGGAAAAGTTAATTGTATATTCTAACCCTACGCAGTATTCCGCTTAATGGCTTGCTTCTTTGTGTCTTTTCCCAACAGTATCCGACAATAAAAAGTACGTGAAGTAAACCCAACAAAATAACGCTGTACTGTATGGTCAGTCAATGTATTAGATTAACAGCTTTCGGGTATTTTTCTAGTGCTTTGAAAAAAGGAATATCAGACATTTGAAGGAATTCAGGATGTCAACACCAGTTGCTTTAGAGAAAAATGGAAACGGCTTCCTATTCACTAGATGCAATAGATAGCGGTCCTCGTTATCTGCTGAAGCAAATATTGGAATTGCATTCAACCCTCAACGACTTCTGATTTTCAAGACAGTGTCTACTTGTACATAACACATATCTGCAGCACTGTGCTGAATTAGGGCCAGATGGCACTCCAGCCCCCTGAGGTAGGGACACATCTTCAAAGATTCCAGGTTTTTTCTACTACTTTCATCAATGCCATCTCTGGAAGGCGCTGAGTAGTTATCCGCAGCAACCAGCAGAGTTATGTTGCAGACGAATAATGCTGTCTACCGGATACTGGCAGCCCCGACTCCTCTGTACTATGAGACAAAGCTCGCTCATCTCAGTAAATATTACATTCGCTGTTCCGTGTTTTGCATCAAATCACATCCTGGTTTCTCTGTTATTTAAGCAGTTCAGAACGACTTTTCAGTAACGCTTTCCCCTGCGCCAGCAGCAGGTGATTACACTGCCCTTCAATTTCTACCAGCTGATCGGCAAGCAATTGCTGAGTGTTTGCGCTGAAAGTGCCGGTCAGTTCAATTCCCGGATGGTAAGTTTTCTCGCTTCTTCCAGCGGAAGCGCTCTGGAGTAATACCAGCCCTGAGCATAACTCTGTGGCCAGAACGTCTTCAGATAGTTCACCTGCTCCTGAGTCTCTACACCCTCAAACACAATCTTATCTGCAATGGAGCGGAACATCTCATGCAGTCCGGGAAGAAGATCATATCGTAAAGATTCAGTACCAATAGCACTAGTTAGCGATTTGTCTATTTTTATTTCATCTACATCAAGCGCAGTTACCAGATTAAGATTAGAATATCCTGTCCCAAAGTCATCGATGGCAAACCTGACACCATGATTTTTATATTTATCAATGTGAATTTTCATACCTTCAAAATCCCCTCCTTGACGCTCCGTAATTTCAAGAAGGATTGTTTTATATGGGATGTTATATTCAGAAATTAATCCTAGTAGTTTATCCCTGAATTTTTCTGAATCAAGATCGCTTGGATTAATGTTTACGCTCAAAAATATTTCATTCTGAATAGCAGTATGGATAAATTCTCGGATAGCATGGTTAATGACGAATAAAGTCACATCCTCCTGCAACCCTTCCCTTTCAGAAAGCGGTATAAATACTTCAGGGCTAATATTCCCGAGTCTTTCATCTTTCCATCTGAGCAAGGCCTCAAATCCGCAGATCTGTCCGTCTTCAATTCTGTAAATAGGTTGATAGACCAGCGACAGGGCTTCATTTTTCAAAGCCTTTACAAACCTTGCAGATAGTGAACTATTGAGTTCTGCTCTGTTCATAATGATAATATAAATCATTAAACCGGAAAGTAGTGACACTGTTACTAATAACATTTGTATGCTCCAGTGCTCTGAAAATATCCCCGTAAAATACCCACCTCCTGCAACACAGAGATCATAATGTAGGCTACATGCCCTAAACACTCTAAACCTTAGTGGAACGCTATCATGCCGATCAAGAAGAGGAGCATCAGGTCCTATATTGAAGTAATGCCTGTCATGCTTACTATTTCCGACAACAGCGCTAAAGTTTTTTGAATACATATCAGTTTCGAATCGTCTGAAGACAAATGGTGATAGGGTCACCATAATACCTTCAGAAATATATCCATTGACGGATATATCATCCATAAGCTTAATACCAAAAAGCCACACTCCTTCCCGCGAAGTCCATTTTTTATCAAAATGTTCCAGACTTAAGGTGGGACGTAAACTCCCCCACAGAGCACTACAGGCTAATTCTCCTTTTATGATGTAGCCAACATCTTTAATCAACGGATAGGGCCATACTACAACCCGAAGATGTAGGATATTTTCATTAGTACATGGACTGTCTCCTATATTCAAATGTGACTTTGCAGCAGTCTTGACAGATTCAGTCTGAACCAGGAGCGATTCAGAGCGAACAAGCACATCGGAAGTATAGTCTTTAATTTTATCCCGAAAAATCAGGTAAGATACGCTCTCAGATAATACAAAAAAAATATACCAGCTGAAAGAATCGATAAAGAGAGGACTGATAGATTATGTATCCACTTTCCAGGGCTAATCAAACGTTCCAGCTTACGACTAACCATGCAGATCTCCCCTCAAATTGAAAAGATATAAAGCTATATTTTCGCCAACTTCACTGACCGATTAGCTGGCACTGAACATACTATTCCAGTATACCTATTCTTGCCTTACTCATCCCGGGTATGAATCAAATAATGTGACATGGTTCGGATAGATACTGGTTATGATTTACAGAGATAATTCATGCGTTATTAATAGCCTCGTGAAGGCTCCAGATGCATGGTGCAACTTTTAAGCGATGCATGTAATGCGGTTTTTTACCCACTAGTATAGAACGAATATTCATTTCTTGCTGGGCGATCGCACACTAAGGTGTACACCAAAATAAAGACACTCTTTTTTGAAAAAAACAGAGTAAAATGTTGTGTGACATCGGCATTACAAAACGAAAATTCATGTTATAATCGGGTTATTATTGATAATGTTACGCATTGCAACGTGTAACCGGATATCTGCATTTGGGTGAAGATAGCTTAAGATGGATAAAAAATATGATTTTTCGCTCAGTTATGAAGCCTTAACACGGGTATGTGAAAATGCAATATGTGAACATATTCGCAGAGCAGGTTCTCTGGAAGGGTTAGGTTTCGCACTTGAATATACAAAGGCCTATGCTATCCTGGAAGTATGGTCTCTGCTGGCAGCTGCTGGCGATACATTTCCAGCTCTCATTGAGAAAGACAGAATATATCTGTTGCAACTAATTTCCGGGAAAAATAATATAGAGCTACATTAAATCATAAATTATTTGGCAGAACATCTCCGTTTTTACTTAACGCCCGCCGGAATCACTGACGTGAGGAAAATGAAATTTGTTGTGCAATAATAATTCTGATTATTCTGGTCAGTCGGATTGGCCGTAGAGTTTCAGTATTCTTGTGCGATGACAAGGCGGGATAACTACCGTCATCGCGCCCTGTCTGGAATCAATGACTTCAGTTTTAGATATAAAGAAAAAACAATATACACATTAGATAAAAGTGAGAAAAACTCGTCCTGTATAACATCAGGTAGAGTAAAGCATTTATCATTAACTTACTGAAGACGGAATAACTACATTTATACCCGAAAGCTATTCTCTTTGAATCTACTTTAGATTTCTATTATTTCTGATTGCCATAGGCTTTTTTACAGTACCCTGTGATTTCCTTGACTTCACTTTATATTTTATTATCATCCCATATAATAAAACCAGCGAAATAGACAAAACAACATACAATAACATAAAAATACCTGTGTTAACAATTAAAAAAGGAGATTAGGTCGAGTCCGTGAGTGATTTTAACATATACGCGAATTGATACAACTCATATGTGCTAGCCAGTTTCATCTTTTTCTTTATTTCTTTTATAGGCTTTGTTGAATAAATCAGATTTCGGGTAAGTCTCCCCCGTAGCGGGTTGTGTTTTCAGGCAATACGCACGCTTTCAGGCATACCTGCTTTCGTCATTTTGTTCAGCGCTCGTACCAGGGCCATAGCCTCCGCAACCTGACCATCGTAGTCACGCAGCGTCAGTGAACCCCCGAACAGCTGTTTTACCCGGTACATCGCCGTTTCCGCTATCGAGCGACGGTTGTAATCTGTTGTCCATTTCCACCGCGCATTACTCCCGGTCATTTGCTGATTAGCCACTGCACGGTTACGGTCTGCATATTCACCGGGCCAGTAACCCGCACCTTTTCGGGGTGGGATAAGCGCGCTGATTTTCTTACGCCGCAGTTCATCGTGACAGAGCCGGGTGTCGTAAGCGCCGTCTGCCGATGCTGCCCTGATTTTTCTGTGAGTCTGCCGGATAAGACCCGGGAAGGCTTCTGAGTCCGTCACATTGTTCAGCGACAGGTCAGCGCAGATGATTTCATGTGTTTTACTGTCAACGGCGAGATGCAGCTTACGCCAGATACGGCGGCGTTCCTGGCCATGCTTTTTGACTTTCCACTCGCCTTCACCGAAGACCTTCAGCCCGGTGGAATCAATTACCAGGTGTGCGATTTCACCCCGGGTGGGCGTTTTGAAACTGACATTAACCGACTTTGCCTGCCTGCTGACACAGCTGTAATCCGGGCAGCGTAGCGGAACGTTCATCAGAGAAAAAATGGAATCAATAAAGCCCTGCGCAGCGCGCAGGGTCAGCCTGAATACGCGTTTAATGACCAGCACAGTCGTGATGGCAAGGTCAGAATAGCGCTGAGGTCTGCCTCGTGAAGAAGGTGTTGCTGACTCATACCAGGCCTGAATAGCTTCATCATCCAGCCAGAAAGTTATGGAGCCACGGTTGATGAGGGCTTTATTGTAGGTGGGCCAGTTGGTGATTTTGAACTTTTGCTTTGCCACGGAACGGTCTGCGTTGTCGGGAAGATACGTGATCTGATCCTTCAACTCAGCAAAAGTTCGATTTATTCAACAAAGCCATTTTGGGACTGGATATTCCTCTCTCAACTATCTAAGAGAATTTCCATTTGATGCGATTAAGTTAGACAGAACATTCATTAGTGGTATTGCCCACGTTGCACGGGACTTATCTATTGTAAGAAGCATAGTGTCTCTTGGAAAAGCTTTCAGTTTAGGTATAGTCGCAGAAGGTGTGGAAAATAATGAACAGTTTGAATTGCTAAAAAATATGAATTGCGATGAATTTCAAGGTTATTATTATTCGAAGCCTTTGTCAGGTGATCAACTGATTGATTTTTTGAGGGGCCAAAAAAAATAGGGCTGTATGTCCTATTTTTTCATATACTATCGTTTTCCCTTTTTAATTTCATACATTCTTTCGTCTGCATCCTGCATGATAGCAGAGCATTCAGTATGAATTTCCTCATCATATTCAATAATCCCTGCAGAAAAATCTATGTTGTATTTTTTTTGAGAATTAAGATTGTAGCTGGTAATCCCGGCCCTCAATTTATGAAGGAATTCTTCTGCTTCTTTATAGGTTGACTCGGGTAATAGAACACCAAATTCATCACCTCCTAATCTTGCAACAACGCTTTTTGAACTACTAAGATCTTCCAGCATATCTGCAAAATTGCAAAGTACTTCATTACCTTCTGAATGACCGAAGTTATCATTGATTGGTTTAAAATTATCGAGATCTATGATCAGAACACAGAATGTTTTTTTCTTTTTTTTGGCTTTTCTTAACGATTCATCCGTCATTAGGGCGAAAGAACGCCGGTTACATATACCTGTCAAAGGATCAGTAGTTGCTTCGTTTATTATTCTAAACTCATCCTCTACGATTTCTGCTAAATCTTTAAGCAATAAGAAGTCATCTCTGGTTAATACTCTTGGTTCTGTATCAATAATACATATTGTTCCAGCTATCTCACCATCTGGCAGTCTTACGGGATGCCCTGCATAAAACCGGATATAAGGATCATTTTTAACTAATTTATTTTCTTTGAATCTTGGATCAAGGCTTGCATCGGGCACTATTAATGGTTCACTAAGATCTACTGCTATTGTACAAAATGAATCACTTCTATCTGTCTCTTTTATCTTCAGCCCATAACATGACTTAAACCATTGCCTGCCTCTATCAATTAATGAAACAAGTGCTATTGGTACATCAAAGAGTTTGGTGGCAATCCTCGTCAATCTGTCAAATCGTTCTTCATATTTTGTATCAAGGATCCCCATAGAATATAATGATAATAACCTGTTCTCTTCTTTATGGTTTGTCATAATTTTCATCTTGAGTGGTTATTGCAGGGTAGTGTTGGTTATCGCTATCTTATCAGAATTGTCCTGGAACTCAATAATCCCAATATCTCATAATCATATAAAACTTAACAAGTTTCCAATAAATCATGATGAATAGTGAACTGTTACATCTAATCATCTGTGACCTGAAGCGCTCATTATACACTTCCATGTATTCAGAATGCATAATGATTTGTATATTAAAAATCGCCATAACTTACAATGACTTATTTTTTGTGGCACAATTAAAGCGCATCTGTTCAAATAAATGTAAAGACATTAATGCTTGATCTTCATGGTTTCTTATGAAAACCAGTGGCTGAAGAAACGTATGGCAGTTCTGAATCTGAACAAGACGAGACGGCATGAAAGGTTCAAGAAAATTGTCCAGGAAGGTACATAGTTTCCTTATCCAATATTTTCTACTGAGGGTATATTGTATCAGCTTAAGACAGGAACTGTTGATACAGAACAGAAAAGTTCAACACAGCCTGAATCTGCGCGACGCTAAATTTTTTCCTTCTGGCGAACCAACAAACAGCCCGTTTATAGAGAGATTCTGCAGACGACAAAAGGATTAATCCCTGAAATTGCACTGAATTGTCACCTGAAGATGTGCAGGACAAGCCAGATTACTCTTACAAGGGATACCATCGTAATTTAGCAAAAACACCTAAGACCTAAACGACAGCTAAGTACATAGTGCCGGACGGATCATGATTTTTTATTTAACTTACGGACTTCATTTTTCAGCAATTATCTTTTCTCTTCTGTTGTAAACTTATGAAAGCGTTACGCGAAATCCCGCAAGGTTACAGGGGTGTACCAGGCCGGAAATCGCGTAGCGCTCTCTTCTCTTCTGTTTCCTGCCTAACATGTACATCCTGGCATTACTCCAATTCTCCCAAAAACCGTAAAACAGCCATCAACCCGCGTCATGACTGGCTTCATGGAGGATCTGAGCAGAAAAAGGATCCTTTACGTATTTGGTTTTACCCGCAATAATGCGGGATAAGACAACAAAAGGATCCGCGCGCTGCGATTTATTGTCATGGCAGGATCGGCCCGTCAGGTGCAAAATACCTGTATCCATAAACAGTGCGTGCGCTACGTGAAAAATAACTCATGAACAGCATCATTCCCCTGCAGAATTCACCAGAACGCGTCTCCCTGCTGCCGATCGCCCCGGGCGTTGATTTTGCGACCGCGGTGGCACTCCGGCGGATGGCCACCTCAACAGGTGCCACGCCGGCTTACCTCCTGGCGCCGGAAGTGAGCGCCCTCCTCTGGTATATGCCTGACCAGCGTCACCACATGTTGTTCGCCACCATGTGGAATACCGGGATCCGTATCGGTGAAGCCCGGACGCTCACCCCGGAATCGTTCGACCTGGATGGTCTGCGCCCGTTTGTTAGGGTGCTGTCGGAGAAAGTGCGCGCGCGGCGCGGGCGGCCACCAAAAGATGAAGTGCGACTGGTGCCGCTGACGGATGCCAGTTTTGTGCGTCAGATGGAAAGCTGGATGGTCACCACCCGCCCCCGCCGGCGTGAGCCGTTATGGCCGGTCACGGATGAGACAATGCGCAACTGGCTGAAACAGGCGGTGAAGCGGGCTGAAGCTGACGGCGTGCATTTTTCGATCCCCGTGACGCCGCATACTTTCCGTCACAGCTATATTATGCACATGCTTTATCACCGGCAGCCCAGGAAGGTCATCCAGGCACTGGCCGGGCATAAGGATCCGCGCTCGATGGAAGTCTATACCCGGGTATTTGCGCTGGACATGGCTGCCACCCTGGCCGTTCCCTTTACCGGTGACGGTCGCGATGCCGCGGAGATCCTTCGCTCCCTGCCCCCGGCCGGCTGAGATTGGCACGCCTGGCATGACGTCCTGTATTCCGCTAATACGGAATACAGGAGCAGAGCGCATTCAGCCCCCTCCCTGCTCCAGCACACCAGTCCATCATGCTGATGACTGAACCGCCGTGGTCTTACCCGGTGACCTGCAATCCTGCAGGCATCAACATACCGCAGACAAGACAGGGCACAATGCAGGCATTCTGGCCGTGCATCCCACGGTGCGTTATTTCCTGAAAGCTCAGCGAATCATCCCGTTAACTGCGACAGTCATTGACCATCTGTGGCCCACATTTTTCTGCCATCCGGCTCCCGTTTCCTGATCGCATTTAGCAGCGTGAAGCTGGCGCCGGGTTATACAAACAGCTGCAGTCTCATCCTGCCGGGCTAAATCTGCAGTACACAGGGGAACGGATACCATCAGGTAACATGACCGTCTCAGCATCCGATTGAGATCTTCGTAAGGGGTATAGAGCTTTACTGAAAAATTGACTGTGGCATGTTATCACCCATGAAATAGTGAACAGACCAGGGAATACCCCCGTTAAACCCGCATGCCGTAGTCAATATCTGCGTATCAAGACCCGAAATCACATATTACAGTCAATATTGTTCGATCCGGGCAGACATGATAGAGAATAAATATTGACTGCGGTATGCGTGATGCATATCACAGTCAATGGAATGTCCTTAGCGGCATACGGCAGTCATGATATGCATATCGCAGTCAATTTTCTGGCTTCATCGCTGAGAGGGCTTCAGCCAGTTTAAGAGGATCGATGCCCGCAGCCTTCAGCGCCTTAATGACTTCGTCATAATTTTGCTCTGGCGCCTTCTCTTCTTCCTCATTGCGCGGAACCTTCACAGGGCCACTGATGAGTTTGGGGTTGCGATAATGCACGCTGAAATAGGTGGCTCGGCCACGTTTAAACTCGGTGTAATCCAGATAACCAATATCCCGCAGCTGCTCCATCGCCTTACGCACCGTGTGGTTCTGCGTATAGACATTTGAGGTGAGATTCAGCCGCTCACGCATCCGTTTCATGGAAATAGGTGCAGGATTCTGGGGAAGACTTTCGATGTAGGTATAAAGCGCCTGGGCTGATTCCTTGCGCTGCAGGGCGTCAATGGCTTTCAGCCGCAGCAGTACCCTTCTGTCCATGTGGTAAAGCTCAAACAGCTTAGGTTCAGCCTTGATCTCAACGATATCCTCGTTGATGTCATAATAGGCTGACTGCACCAGATGGGTGGTCCATCCTTTGGTCTCGCTCTGGAACTTCAACGTAACCGAGGCGAGTTTAAACAGGGAATTACTGATGCGATCGCGCATTTTTTTGTTTGAACGACGGGAGTCAAATCCGCACATCTTAACGAATTCGACGAACGACAGTTCCAGGGTGTCACTTTTTACCCCATACTCCGACATGGAGCGAATTATCCCCAGCCAGACTTTAAAATCCGTGTCCATATCAAGACGCGAACCGGTGATCTTAACGTCAGTGTACCCTTCGCTTTTGGCAATGGACAGCTGTACAAGCTCCTCAGTCGCGTCTGTAACGTTTTTCCGGTTCGCCTTGCTCTTCCCTGTTGATTTCAGAGTTGGGACGAAGAGACCGAGTCTCATGAGCGCTACTGGCTGCACGGTACTGGTGCTGTTGACATCCAGCTTAACAACTTCGCCGGTTGTCTTATCAACTTCCTGAAGGTTCAGAAGTAAGCTGTTATTTTCGCTCGTCATCTTGATCCTCAACGGTTATCCACAAAAGGATGTAGTAATACGTATCGCAGTCAACGGATATACATACCTCTGTAAATACCGTTGCATATCACAGTATTAGATTATGCATATAACAGTCAACATTTTACATTCCGCAGTCGATCCAGACAGACGTTAAAGCCAGTTACAGCGCATGCTGGAGCGATCCGGGGATCTCTTTTGGATCTCACTATGATCTCCTTGGGATCAATTATTGGATCGAGACCATGAATAACCCAGATACAAGGCCGGAAGCGCCATACCAGATATCCAGAACCCTGGCCTGATTTTCCTGAATACGCTCTGGAAGATTGAGATCTACAGGTACAACAATGAAACATTGACTGCGGTATGCTGAGTCGTCTTTCCTCTTTCTCGACACAGATGCGGTAAGCATCATACCATAGTCAATATATTACATACCGCAGTCAATTTCATTATAACTGGCTTATCCAGAGCCATCTTTAGCAACCCGACGTACGTGCAATCTGTGAATTCTGTGATTTTCCGCTTCCTCGCCGCTTTCTCACTCCGTGAGATCGCTTACTGCGGCGAGCGGCAGTGATTAATATTGACTGCGGTATGTACTCTTTTGTAATCCCCTGCGTTCTTTGCATCACCCAATGCGGTTCACTTTGCACTTTTTCGTGCACTTTGCGTTTTTATTGTTGCTTTGCAATAAATTCCAAGATTTAATAAAATAATGCAAAGTGAAGATTAAAGGATGTTCAGTATGGGACTCATGGATACACTCAACCAGTGCATAAGTGCTGGTCATGAAATGACGAAAGCAATCGCCATTGCGCAGTTTAATGATGACAGTCCGGAAGCCCGGAAAATAACCCGGCGCTGGAGGATTGGTGAAGCAGCTGATTTAGTTGGCGTGTCATCTCAGGCTATCAGGGATGCCGAGAAAGCTGGCCGGCTGCCGCACCCTGATATGGAAACCCGTGGGAGAGTTGAGCAACGCGTTGGTTATACCATCGAGCAAATCAATCACATGCGGGATGTATTTGGTACACGACTGCGCCGTGCTGAAGATGCGTTTCCGCCGGTGATTGGTGTTGCTGCTCACAAAGGTGGTGTTTACAAAACCTCAGTATCCGTTCACCTGGCTCAGGATCTTGCTCTGAAAGGACTCCGTGTTCTGCTTGTTGAAGGCAATGACCCACAGGGAACTGCTTCTATGTATCACGGATGGGTGCCCGATCTTCATATTCATGCTGAGGACACTCTCCTGCCCTTTTATCTTGGGGAAAAGGATGACGCCAGCTACGCTATAAAGCCCACCTGCTGGCCTGGCCTTGATATCATCCCGTCCTGTCTGGCACTGCACCGCATTGAAACCGAGCTGATGGGGAAATTTGACGAAGGCAAATTACCTGCTGACCCGCACCTGATGCTCCGTCTGGCCATTGAAACTATCGCTCATGATTATGACGTGATAGTTATCGACAGTGCACCCAACCTTGGTATCGGTACGATAAATGTTGTATGCGCTGCTGATGTACTGATTGTCCCTACTCCGGCAGAGCTTTTCGACTACACCTCCGCACTGCAGTTTTTCGATATGCTGCGTGACCTGCTTAAGAACGTGGATCTTAAAGGCTTTGAGCCAGATGTCCGTATTCTGCTTACTAAATACAGTAATAATAACGGCTCGCAGTCCCCGTGGATGGAAGAACAAATTCGGGATGCCTGGGGAAGCATGGTCCTTAAAAATGTTGTGCGCGAAACGGATGAAGTCGGTAAAGGTCAGATCCGTATGAGAACCGTTTTTGAACAGGCTATTGATCAACGTTCTTCAACTGGCGCCTGGCGTAATGCCCTCTCTATATGGGAACCTGTTTGCAATGAGATTTTTGATCGTCTGATTAAACCACGCTGGGAGATTAGATAATGAAGCGTGCTCCTGTCATTCCAAGACATACCACACATACTCAATCGACTGAAGATACTTCATCACCGGCGCCAGCCGCACCTATGGTGGATTCATTAATTGCGCGCGTGGGTGCTATGGCCCGAGGTAATGCTATCTCTCTTCCGGTATGTGGACGGGAAGTAAAATTTACCCTTGAGGTGCTCCGGGGAGACTCTGTTGAGAGCGCTTCACGCGTATGGTCAGGCAATGAGCGCGATCAGGAACTACTTACCGAAGATGCTCTGGATGATCTCATTCCTTCATTTTTACTGACCGGTCAGCAGACTCCAGCTTTCGGCCGCCGGGTTTCTGATGTCATAGAAATTGCAGACGGCAGCCGTCGCCGTAAAGCCGCAATCCTGACGGAAAGTGATTATCGCGTTCTGGTTGGTGAACTGGACGATGAGCAGATGGCTGCATTGTCCCGACTGGGTAACGATTATCGGCCGACGAGTGCTTATGAACGTGGCCTGCGTTATACAAGCCGGCTGCAGAATGAGTTTGCAGGAAATATTTCTGCGCTTGCCGATGCGGAAAACATCTCTCGTAAGATCATTACCCGCTGTATTAATACGGCCAAACTGCCTAAATCCGTTGTTGCCCTGTTTGCACATCCTGGAGAACTGTCTGCCCGGTCAGGTGAAGCCCTTCAGAAGGCTTTTGCAGATAAAGAAGAATTACTGAAGCAGCAGGCTGAGACTCTCCACGATCAGAAGAAAGCGGGACTAATCTTTGAAGCTGAAGAGGTCATTAGTCTTTTAACATCCGTACTGAAACAATCTCCCTCTCCAAGGGTTAATCTGAGCTCACGTCATCAGTTTGCTCCAGGGGCAACAGCATTGTATAAGGGCGATAAAATGGTGCTTAATCTGGATAGGTCCCGCATTCCTGTGGAGTGTATAGAGAAAATAGAAGCCATTCTTAAGGAGCTTGAGAAACCAGGAGTCTGATGCGGACACGCTTTAGTCTACGGTTATCTCCCTTTACTTCATTTCCTTTCTCACAGGCCAGAAAACATAACTGGCCTAAATATTCTCTCTGAGACCACGGTCCCACCTGCATCGTCGGTCAGGTTATCTTTCTGGGACCACGGTCCCACCTGCGTCGTCGGTCAGCTTAGCTGCCTGGGACCACGGTCCCACCTGCGTCGTCGGTCAGGTTATCTTTCTGGGACCACGGTCCCACCTGCATCGTCGGTCAGGTTATCTTTCTGGGACCACGGTCCCACCTGCATCGTCGGTCAGCTTAGCTGCCTGGGACCACGGTCCCACCTGCATCGTCGGTCAGGTTATCTTTCTGGGACCACGGTCCCACCTGCGTCGTCGGTCAGCTTAGCTGCCTGGGACCACGGTCCCACCTGCATCATTGTTTAGGTTTCCAGCCTGGGACCACGGTCCCACCTGCATCGTTGGTCAGGTTATCAGCCTGGGACCATGGTTGCATTGATGTCAATGACGAACTGATTTTTGACATGATTGCATCACGAAGAGCGGAATAATCTTGCAGCAGAACTGAAATATCTGGCGATTGAATAGTAATGGATCGGGATTAGAGCCGAGTATACTGAGTACAATTTGTCAAATTTCGCAGTGTATTCGGTTTAATCTCCTCCAGTTTTTAAAGGTCAATTGCTGCCGCTACGCGCTGTTCAGACCTTCGTCCGGCAAGTAACCAATCCAGGCTATTTTCACAACCCAGGGTGAATAACATCATTCCGTCATCAGCATAGCCACATCATGCATTTCGTCACACTGTATGATCTGGGGATTTCAGAGACATTACTTATCACAGGTTATGCAGATGAATAAGACTCAATAGATTGTTTATCCACAGTGACGGGGATATACATGTGGGTAGCTTCTTGAAAGACTTATGATGTAAATCCAGCCTCTTGACTCTCACATTGCCAATATATAGCTCGTGACCTGCTCCCCGTTGATTAGTACACCCCGATGTTAGTAATGTCTTCATAAGCCACATGAGGACATCCCCATGAAGAAGCGTTTTTCCGACGAACAGATCATCAGTATTCTCCGCGAAGCCGAAGCTGGGGTACCCGCCCGTGAACTCTGCCGCAAGCATGCCATTTCCGATGCCACGTTTTACACCTGGCGTAAGAAGTATGGCGGTATGGAGGTGCCTGAAGTTAAGCGCCTGAAGTCGCTTGAGGAAGAGAACGCCAGACTCAAGAAGCTGCTTGCCGAAGCCATGCTGGATAAAGAGGCGCTTCAGGTGGCTCTTGGGCGAAAGTACTGACGACAGACCAGAAGCGGGAAGCCGTGATGCTGATGTGTGATGCGACCGGTATGTCGCAACGTCGTGCCTGCAGGCTTACAGGTTTATCCCTGTCGACCTGCCGCTATGAGGCTCACCGTCCGGCTGCTGATGCGCATTTATCAGGGCGCATCACTGAGCTGGCACTGGAGCGCAGGCGTTTTGGCTACCGTCGTATTTGGCAGTTGCTGCGCCGTGAAGGGCTTCATGTTAATCATAAGCGCGTGTACCGGCTTTATCACCTCAGTGGCCTGGGCGTAAAACGCAGAAGACGTCGTAAAGTGCTGGCAACAGAACGTCTGCCGCTGCTCCGTCCGGCGGCGCCCAATCTGACCTGGTCGATGGATTCCGTCATGGACGCACTTTCCACCGGTCGCAGGATCAAGTGTCTTACCTGCGTCGATGATTTCACAAAGGAATGCCTGACGGTCACTGTTGCCTTTGGGATTTCAGGCGTTCAGGTCTCGCGTATTCTGGACAGCATTGCACTGTTTCGAGGCTATCCGGCGACGATAAGAACTGACCAGGGGCCGGAGTTCACTTGCCGTGCACTGGATCAATGGGCCTTTGAGCATGGTGTTGAGTTGCGCTTAATCCAGCCGGGAAGCCAACGCAGAACGGATTTATTGAGAGCTTTAACGGACGATTTCGCGATGAATGCCTGAATGAGCACTGGTTCAGCGATATCGTTCACGCAAGGAAAATCATTAATGACTGGCGGCAGGATTATAACGAGTGTCGTCCACATTCAGCACTGAATTATCAGACGCCATCAGAGTTTGCAGCACGGTGGCGAAATGGAAAATGTGAAGGTAAACAAACCGACCTTACTAACTCACGGTTGTATCTAATCCTGGGGGCAGGTCACTCGACTAACTTCATAATGGCGCGCCAAAAATTAGTAAAAAATTACCATATGGCTGTCATTGAATTTGTGAAGGTGAGTACCATGCCGACATCGGCAAAGGTACAAAAGAGTAGTATTGTTCCAATGTTAGAGCTAAAGCATGTCTAAAGTAGCAATTGCTGGGATAATGCTAAGGCAGCATCGTTTCTTGTTTACTCATATAAGTGCGTGTAAGGAAGTGAATATATCAAGCCCGGGCCATGGCCCGGCAGGATATATTTGATTACATTGAAGTGCCCTGCAATCATATCTGACGCCACAACTTCCTCTATGGATTAAGCCCGAAGACTTTCTAATAGGCCTCTCTGCGAGGATGAAATTTGTCTACGGATGAGGGGACAGTACAACAAGCAAACAGGACCTCATATTACTGGCTGGAAGCCAAGCTTTCTTTTACCGGGTATTGAATTTTGTTTTACAGTATATGCAAGCGCTTTAACGGGATATCGTCCGCTTTGTGAAAAAAGCGGAAGTAGCTAATCACAGTTTGAGTGGAGCAACTGAATGAAGGTCCTGTTTGTTCTGCGTACCAGACACAATCACTCAGACAGTGGCTTATTTAAAATATGTTAATGAAACCTAAGCAAGAGAACTGAAATGGACAAATTGTTAAATATGCTGCGTTATAAGAGTGAGGGGTCTGATATTGACTTCAAATCTACCCAGTACCGCTTTAACAATGGTTCTGAGGGTAATGACTCCAACTTATTGATAGTGTTTTATGTTCAGATAATGCCCGATGACTTTGTCATGCAGCTCCACCGATTTTGAGAACGACAGCGACTTCCGTCCCAGCCGTGCCAGGTGCTGCCTCAGATTCAGGTTATGCCGCTCAATTCGCTGCGTATATCGCTTGCTGATTACGTGCAGCTTTCCCTTCAGGCGGGATTCATACAGCGGCCAGCCATCCGTCATCCATATCACCACGTCAAAGGGTGACAGCAGGCTCATAARACGCCCCAGCGTCGSCATAGTGCGTTCACCGAATACGTgcgcaacaaccgtcTTCCGGAGMCTGTCATACGCGTAAAACAGCCAGCGCTGGCGCGATTTAGCCCCGACATAGCCCCACTGTTCGTCCATTTCCGCGCAGACGATGACGTCACTGCCCGGCTGTATGCGCGAGGTTACCGACTGCGGCCTGAGTTTTTTAAGTGACGTAAAATCGTGTTGAGGCCAACGCCCATAATGCGGGCKGTTGCCCGGCATCCAACRCCATTCATGGCCATATCAATGATTTTCTGGTGCGTACCGGGTTGAGAAGCGGTGTAAGTGAACTGCAGTTGCCATGTTTTACGGCAGTGAGAGCAGAGATAGCGCTGATGTCCGGCRGTGCTTTTGCCGTTACGCACCACCCCGTCAGTAGCTGAACAGGAGGGACAGCTGATAGAAACAGAAGCCACTGGAGCACCTCAAAAACACCATCATACACTAAATCAGTAAGTTGGCAGCATCACCAACGACGCTGCGGCAGCTCTATGACGGCTGCAACCCGCGCCCGAGGCGCGACCTACTGCGTGGTGGAGCCGATCGCCTGCAAGTCGGGGCGATGGAGTTTCAGTGCTCCCCTGAAGAGCTATTGTCGGGATTGATTGAAACGATCTACGCTATGCGAAACGCCCTACTACACGGCGAAGTAGACCCCGACCCGAGGGTACTGTCTTGCTATGAGCCAGCTTATCGGATCGTAATGCTGTTTCTAGGCTGCGTGAGATAAGCAGGAGATGTACCCTGTGTTCATATTTTTTAGATATGGCATTAGTCATGGCATTGATATTTTATTTGATATTTAATCTAAGTAAATTAATATGATATATAGGCAGTTGATAATAGAGTGGGAGTGAGGCTATTATTTAGCCTATTGTTTTATTTGATTTAGTGAGTGCCATTGATGATATGACTGCATTATCAATGGCATTTTTTATGGTTTAAGGCCGACGCTGAATCGAAGATATAGCAAATACCATGTGACCGTATCAGCAAATGCCATGGTATCGACAACCGGGTGCATTGCAGCGCTGTGCTGATGCCATCGATGCTCGCTTTGATCAGAACCGCTCTCTCGACCCTTGCCCCAGATCGTTAAATATGCGCCAGAGGAGCACCTCGTGATAGAAATTGTGAACAAGACAGCCGCCACTCGGAATCGAAGTATCCATATAGGTGAATAAAGTTTGCGGAAAATACGCTGAGAAAATAGAAAAGCGTCAATGAAGGGACATAGGAATGGCGATTAACGGAGAGAACGGTGTTAGTGCAGTCACCGTGGATGAACTACTCAAGCAAGGCCTTCGGATACCGAACTATCAACGCCCATACAGTTGGGATGTATCGACTGCTCTACAACTGGTGGATGATATCAGCGAAGCTCTTCGAGATACCGAACGAAAAGATATTCCCTATGTTTTGGGTGCAATCATTCTTCACGATGATGGTGAGTATCTCAATGTAGTCGACGGGCAGCAGCGCCTGCTGACTTTGCGAATGATTCTTGCGGCCTTAGATCCGATAAATCATCAAATTTCGATGTCTGGTAACAGCGACACTCCTGTCTCCCTAGTTTGGATAGAGCTTCAAAGGCGCCTGTCGCAGTTGGAAGATAAAAAAGAGTTTTTGGATTTTATCTGTCACAAATGTCAGTTGGTGCGTATTGTGACGGACGATATTGATGAGGCATTTCGTGTCTTTGATTCCCAGAACTATCGCGGCAAACCGCTTGCCCCTCACGACTTGCTCAAAGCACACCACCTGCGCGAAATGCACGATGAGTCCGCTGCTATGAAAGTGGCTGTCGTTGAGGCTTGGGAAGCCGTAAACGATGAGGATCTGGACAGGCTTTTTTCTACTTTTTTATACCGGATATCCAAGTGGTCACGAGGCGAAAGCTCGCTCGAATTTACTATTCGGGACATCGGCATGTTCAAGGGCATTTCATCACGATCCCACAGGTCATTTTCGCCAAATCTGCGATATCACCTTGCAGCACAAGCCGCTATGCCACTTCTAAGTGCATGGTCGGTATCCTCTACACATGATGCACGAAACGCCGGGCGCAGCCGCTTTCAGCTTGATGCCCCGATAATCGCAGGACGCTCATTTTTCGAGATGGTGACATTCATGCTTGACGAATTGAAGATACTGGAACAAGAGGTTATTGACAGAGGTTTCAAAAACTTTGGCCCATCTCAAAGTCGCTACCGCTACGTGTACGAATTGTTCATTGCCGCGCTGCTTTGCTATACAAACAAGTTTGGCGATGAAGATGTAGATGAAGTGCGAAATAGGTTATTCGCATGGGCATATGCCTTGCGGGTCGAGTTACTTCGTGTGCAATTTGTATCTGCTGACAACCGAGCGCGAGGTAAAAACGATGCAAATAAATCGCCTTTTGTTTTGCTACGTAATGCGATGACTGGAAGTGTTGTCCGCAAACTTCCAATAACAAGTAAGCCATACAGCGATAACCACGAAAAGGAACTCGTTGCTTTTATCAAGGGGCTGCAATGAGCAAGAAGGAGTTGAAACCTGAACTGTTAACAGTAGGCAAGTTATTCACTGACAATTATCTGATTCCTATTTATCAACGGAACTATGCTTGGCGGGCCGAACAGATTGAGCAACTTATTAGCGATATTCAAGACTCGGTGGTAGGGGGCCAGGACAACTATTTTCTTGGGAACCTTGTTGTAATCAAGCGGGGTAGAGAGGATGAGTTCGAGGTCATAGATGGACAACAACGACTTACAACCCTCTATCTGCTTCTTACCTTCCTGGAGCAAGACGGTGAGGGTGAGAAGCCGTCGGTTGGCCATGCAGGCCACTTGCAATATGAGTCGCGCGCACGGGCAACTGAGGCCCTGCTGCGAGTAGCACAGGAGGCGGCTAAGGAGCACGTTCGACCGCAGGGCTCCACGAGTAATGCAGATGCTGGCATTCATGAAGGCTACAGCATCATCAATCAGTTCTTCAAACAAAATGAAAACCTTAATCGCTCACGCGAAAAATTCTCCGATTTCTTGCTAACGAAGGTGACTGTCGTCCGTGCCTCGCTGCCACCCAATACCGACCTCAATCGCTACTTCGAGATCATGAACACTCGTGGGCAGCAACTCAAGCAGGTTGATATTGTTAAGGCTCGCCTGATGAGCAAACTGCCCAATCAATATGAACGCGAATGCTTTGCGTGGGTTTGGGATTCCTGTGCTGACATGGATTCTTATGTCCAGATGTCTCTGACCCGTGGTGACACAAGTTTGCGAAACAAAGTATTTGGTGATGAATGGTCCTGGCTGGAGGTGACCAGCTTCTCTTCGCTAATGGAAAGTCGTCCGCAATCCGGCATCAATTCATCAAGGCAATCCTCCGAAGGGGTATCGTTGTCCTTGGATGAGGCGTTGTCAAAATACGCTAAAGAGCTCGAGTCAAATTCCACTGAAGACGAGGGCAACGAGCGGTTTCGTTCGACTATTGAGTTTCCGGCCTTTCTGCTACACGTTCTAAGAATTATGAAAGGCGATGAGGTCGAAGACGAAGGCCTGCTTGACGACAAGCGCCTCATCAAGTCATTTGACGACGCCGTAAATAATGTACCCGATGCTAAAGCCGATTGGGTGCGTAGTTTTGCATTTATGCTTCTCAAGTGCCGCAACCTCTTCGATGGCTTCATCTTGAAGCGTCAATTCACGGCAAACATCGGTGACGATGGCGATTGGTCTCTCCAGCGACTGAAAAAAGGAGGCGGGGACAAGAAGCCAACCCCGACGTACATCCATGTTTTCTCGGCCAGCAATGGAAGCTTAGAGGAGGACGGGAGTGCTGACCCACATACCCGAGATGTATTGCTGCTTCAGTCCATGCTTCGGATTACCTACACTTCTCCGCGAACGATGCACTGGATTACCAAAGTTCTTCGCTGGCTCTCCGTTAAAGCCCCTCGAGACGTGAAACATGCGGATCTTGCCGATTTGTTGAAGGGATATGCCCGCAGCAAGGTTAAAGAGACATTCTCCTTTGAGAAAGATCAGCAACCACAAGGGTTTGGTATCAGCCGTATCGTCTTTTCGTATCTCGACTATCTTCTGTTGAGTGACTCCTCAAAACGAGATTTCAAATTTCAGTTCAGAACTTCCATTGAGCACTTCTATCCACAGCATCCTGACAAAGAACAGTCGGGCGCGGTTGTTTCAGGTTCTAGCCTTAACCTGCTTGGCAACCTCGCGCTCGTAAGCGTCAGCGCGAACTCAAAATTCAGCAATAGCCTCCCCAGAGCAAAGGCCGAAAACTTCAAGGATACAATTGAACTTCAAAGTCCCAAGCTCAAGAGAATGGCGGAAATCACCCGAAATACAAACTGGGACGATCAGCAGATAACAGCACATCATGAAGCGATGGTGACATTGCTTCGTGATGATGTAAGTCTGGTGGAGGCAAGCGGAAGATCCAACCCAGGGCGTTGACTTCTTTGAATAACTGCTTTTGGATGAATATCCTTTGTGGTGTGCAAGTTGTCAGTCTAAAAGCGTTTTGCGTCGGGCGACACGATCAGTACAGTCTCCAAGTTTTCTTACCATGGTATTTTGTATGGTATCGACATGCAGATATAATTCTATTTTATTGATTTTATAGTGTTTTAAGACAGCATTGATCATCGAGTGGGTAACATAGGCTTAATACATTCCTTGCTCCTCGCACCGGAGCACATCACAGATACTGATTGAGATCCACTTCACGCAGCGGCTGGTTTTGACGTTCTGTTATCATTTGCACTAGGTCTTTTTCGTCCAGCTCATCGAGCATTTGTTCATACAGAGCCGCGGGCACACAATAAAAAACAGGGCGGTTGCGGTCAATAATCGCGACCGGGTAGCCGCCGCCGGCACTGGCGGTGGCCACCGGATCGTTTTTAAGTTCGCTGATGCTGGCAGTCACATCACACAGAATGATATTTGTCATGGTCCCCCCCTGAGACAAGTCATCTGTATGATCGGTAAAGTAAGCTCTTGCGGCAAGTCCCGTCTGTCATTTCGACGGTCAGAAACGGGCAACCGGCAGCTCCTTCCAGCGGGTGGTATATGCCGGTGACAGCATCTCCCGTTTCATCTGCCAGTCCGGCGCAATACCCCGTCCGGCAAACCAGACTTTCCCGAGTCCGGAATGATTAATGCCGTCGAGTACCTTCATCAGCGCATCGCTGTGCGGCCGTGGCTGCACGTCATCGAACAGATTCAGCTGCGCGACGCCGTTCGGACTGAAATCATTGAGCATTATCCCCGCTTTTGCGTAGCGGTGGCCATCGAGCCAGATCTCTGTCCAGAGACCTGACCGCAGCCGCGATAATGTCCCGGGTGTCACGGGTAGGGGTGTGCAGTTTTTCCGTGGCCACGTTACCGTAATACGGCTCATTAACCGCAAAAGGGGATGTCTTGATGAAGGTGCTGATATGCCGGCAGTACTGTCGCTCACCGCGCAACTTTTCCGCCGCGCGCTCGGCATACTGGCAGACGGCCTGGCGCATTTCTTCGTAGGTGGTGATCCGCTGCCCGAAGCTGCGACTGCAGACAATCTGCTGTTTAGGCGGCGGCGCTTCCTCCAGTGAAATGCAACTCTCGCCGTTCAGCTCACGTACCGTGCGCTCCAGCACTACGTTGAAGTTTTTCCGGATAAATGTAGGGTTCGTCAGCGACAGCTGTAGGGCGGTGGTGATCCCCATAACGTGCAGCTTTTTCGCTATCCGGTTCCCCACGCCCCAGATTTCTTCCACCGGCTGCAGGCTGAGTAATTTTGCCGTTCTGCGTGGATTATCGGGCGACAGCGCCAGCACCCCCCTGAATTGTGGCCATTCCTTTGACGCCCACTGCGCCGATTTGGCCAGTGTTTTTGTGGCGCCGAAGCCGACACCGATCGTCAGTCCGGTTCCACTGAGAACATGCCCACGCAGCTGCCTGCCAAAATCCTCCAGATCCATACAGTGGCCAATTCCCCGGGCATCCAGGAAACATTCGTCAATTGAGTATTGTTCGACGCGGGGCGACAGCTCTTCCAGCAGGGCGACCACACGGTTACTCAGGCTCGCGTAGAGCTCGTAGTTGCTGGAAAAAACGTACAATTTTTCAGGAAACTGCGCCTCTTTGAGCTGGAACCAGGGGGTTCCCATCTTTATACCCAGCAGTTTGGCTTCAGCACTCCGGGCAATAACGCAGCCATCGTTGTTACTGAGAACGACGACAGGTTTGCCGCGCAAATCCGGCCTGAAAACCTTCTCGCAACTGGCGTAGAAGGAGTTGACGTCAGCCAGGGCGAACATCAGTCTGCCCTCCGGGTTTTATGAATGAAGGCTGTCACCACGCCGAAAATTTGCAGCGTTTCCGGATCCGGGTACAGGGAAGGGAAGTCCGGGTTCATCGCCTGCAGGGCTGGCCGCGGCGTCAGAAGCAGGCGTTTTACCGTAAATTCACCCTCAATTTCCGCGATAACAATATCCCCGTGCCGCGGCTGTTCTGCTTTATCCACGACCAACAGATCGCCGGAATAGAGGCCAATATCAGTCATTGAGTTGCCAATCGCCCTGACAAAATAGGTGGAGTGGCGCCGGTGAATGCAGTACTCATTCAGATCCAGTTCAGACTCAGTGTAGTCTGCTGCCGGTGACGGAAAACCCGCAGGGCATCGCTCTGTGAACAAAGGAATTTTTACTATGCTGGCTTCTGATACTGCAGGAATGAACTTCATCGTTTTTTCCCTCGCTTAAGGCTGTATATATATACAGTGTGCGCCGGGAGACCGGTAAAGATCAAGGGGTGAAAGTCCCCGACCATTGAAGGACCAGCAATCCACAGGGTCCCCGAGTCATGCGTTGTATACCGTGAGGTATGGGGCGAAGCGTTGACAGGGGTGTTGACAGGCCAGCCATTGAGCCACGAAATGTATATTAAATTCCCGGGTGCCGACGTTGTACTGTTTACGGAAGGCAACATCATAGGGTGCGTTACTGCGAGTGCCATATGGACCCGGCGGGGTCTGAGACCCTGGCATGTCAATACGATCTTTACGCGGGAACCGGGAGATCTCCCCTCTGACCATCTGCCAGTGCCGGAGATGGCCCGCACCGGGAAGGCGAGGAGCCGAAGCCGGTGATGTACGGAGAGGAGAAGTCGGACTCGCTCATAGTAGCTGCGAATCTGGCGAACAATCCGCAAGGAGCGGAGTCAGTGGAGCGAAGGAGCGGGGCCAAGGGAAACGCGGAACAGCCACACATGCGCCGGACGCAGAGCCGGGAAAGTATGTCACAGAGGCTGTCACGCGTGCGGGAAGCTGCGAAGCAGCGGAAGAAAGAACGGTTTACCGCATTGTTCCACCTCCTGACAGCAGAGGCACTGGAGAACGCATTCCTCTCCCTGAGCAGGAAAGCGGCTGCCGGAGTTGATGGTGTCAGGTGGAAGGACTACGCCGAAAACCTGAAGGTCAACATAGCAGATCTGCACCGGAGGCTTCATCAGGGTAGTTACAGGGCTCAGCCCGGCAGGCGGCACTACATCCCGAAAGCGGATGGAAAACAGCGCCCGCTCGGCATCGCCTCACTGGAGGACAAAATCGTCCAGTATGCGCTGGTTAAGATCCTGAATGCAGTCTACGAAAATGACTTTATGGGGTTTTCATACGGGTTCAGACCCGGGCGAAGCCAGCACAATGCGCTGGACGCACTGGCCACAGGGCTGGTTCGGACCAATGTAAACTGGGTACTGGATGCCGATATCAGTCAGTTCTTCGACAAGGTAAGCCATGAATGGCTAATCAGGTTCATAGAACACAGAATCGGCGACCAGAGGGTAATCAGGCTCATACGAAAGTGGCTCACAGCCGGGACCTCAGAGGAAGGAGAATGGCGGGCATCGGAGGAAGGAGAATGGCGGGCATCGGAGGAAGGCACCCCACAGGGTGCGGTTATCTCGCCGCTGCTGGCAAACATCTACCTCCACTATGTCTTCGATCTGTGGGCGCATCAGTGGCGACGCCGCCATGCCACAGGCAATGTGGTCATGGTCAGATACGCAGATGACATAGTCATCGGGTTCGACAAGCGAATCGACGCTCAATGCTTTCGTATAGCCATGCAGCGCAGACTGAAGGAGTTCGGACTCACGGTACATCCGAAGAAAACCCGACTGACGGAGTTCGGCCGCTTCGCAGCCGAAAACCGCGCCAGCAGGGGAAAAGGTAAACCAGAAACGTTCAACTTCCTCGGGTTCACGCATATCAGTGGGAAAGATCGTAGTGGCAGGTTCATGCTGATACGAAAGACACGCCGGGACAGGATGACGGCGACACTGAAAGCGATCAAGGACGGACTACGAAAGCGCTGGCATTACTCAATCCCCGAACAGGGAAAATGGCTCAGGAGAGTGGTTCAGGGATACCTGAACTACCACTCAGTCCCGGGCAACTATCCCATGATGCGGAAGTTCAGGATATACGTAACAGACCTCTGGCGACGGGCGCTGAGGCGCAGGAGCCAGCAGGATGATACGACATGGACGAAAGCAAACAGACTGGCAGCCGTATGGCTGCCGAAGGTTCGGGTTCTGCATCCATGGCCTGTGGAGCGGTTCACCGCCAGACACCCAAGGCAGGAGCCCGGTGCGTGAATAGCGCACGCCGGGATCTGTGCGGGGGGTACCCGGTAACGGGTATCCCTACCGCGACATTATTTTGCGGAGGCCGTTTTTTTTCAAGTCATCTTGTTGCCGTTGTCTGTAACCATTTGCTGTTCCTGCAAAAACAGGGAAATTTCAGAAGGATCGCTGCCAGTCCGGAGAATCGTTATCTAATAAAATGTAATATACTGACGTACAGTGCATTTATTCTGAGTGGAGTGATTATGAATACGGGTTTAAGGCAGGTTCTGCGATATGCAGGCGTCCCGGTTGACGCCGCTGAACCGGTGCGCCGGCAATTCGGTAGCCGCCTGATTTTAATCGTGACGGTTGCTCTTCTTCCGCTGTTGATTGTTGACGTCCCTCAGTGGCTATTTGTGCTCTCTCAGATTATCTGGGGAAGCGGTATGTACATTGGTATCTCCGTGGCCAGTGATAAACCAGATCGCCGATAAGCTCAGAACGAGAGGTCTCCCGGGCCGCCTGGTGACGGGCAGCTGATAAACTGGCGCCATGCCATCAACACCGGATAAGGACGTCGCCGGCTTGTCTTTGCCGCCGGCTCCGCTTTGTCCGGCCCCCTCCCTCCGGTCTGCGGCCTTTATACGCAGCCATCGCGTCGCGATGCCAGCTTCTGCTTTTCTCCCTGCGCTCGTAAACCGCGACAGGGGACCTCATGTTGTATCTCCTGCATCGCTTCGGGTAGTGCCGTGCCTTCACTTTAGCCCGGCCGCTGCAGATGCAAGGGTTCGCTGGCGCCGCCATCCTCGCCCGGTCGCAGTTTTTTTAGGAAGCTCGCCGTTCTTCCCGTCGTTTTCTCGCTCAGGTTCGCTCTAAAACCGTCCAGACCAGCTTCGTGCTTTATCTGCGCTGCGGCCTCCGGTGTCGCCCTTGCATCTTCCGCTTTCCGCCGGGCTGTCGTGTCGGCACGGCACAACCCGGTGCCGCAATCTTATGAACCTGTGGAGGTTGCTATGTATCATGCCCGTCAAACCATGCTGAATGTAGAGGAGTCCGACCGTCTCTCGTTCCTGCCGGATCTGTTTGGTAACGATTTTCTGGCCGGAGAGATGCAGGTCTATGCGCTCGCTGAGAAACACATCACCGATTACTGCGGAGGTTTCTGGCATTTCATCCGTATTCCGGAGGGCGGCGGCTACATGATGCCTGACGGTGACCGTTTCCATCTGACTAACCCGGATAACTGGTTTGATCGGTCCGTCAGCGCGGATGCGGCCGGAGTTATCATTACGGCGCTGGCGATCAACCGCCGTATCTGGCTGCACCATGAACGCGGTGATGCTGCCCTGACACGCCACCTGATGCTGCGGGAATCGCAGCTGTGGAATTTCATTGACTCTCATGACGAATGCGCTGCTATTTACGCGGCTCTGGACTGATACTATATCGGGGCGCCCGACGCCCCGTTTAAGGTCAGAGACGGCACGATCTGTGAGGAGCTTACCCGGCTTCGCAGATCGGTGTGGCCGCGCGAAAATCCTGGCAGGCTTCGCCTGCCAGTGAGGCGGTTCGCCACACCTGCGGCGCTGCGTACTGGCCTCACCTCAACAGGTCGCCAGTTAAGGATTAAGAGCGTAATATCTGCGTACCTTTTCTTCTTTTGCTGATTTTGCGTATGTCGCAGTGGAATATTGCCTCTTTTTCAAAGGAGGAGCAGGACAAAGTTGCCGTCGATAAGGTGGCTGCTGATGTTGCCTGGCAGGAGCGCATGAACAAGCCCGTCATGCCGGAACTTGTTGAACGGGAACAGCCTGAACACCTGCGCGAATATTTCCATGAACGGTTCCGCGTACATCGACTGAACAGTCAGCAGCTGCCGCGCGCAAATGCACCCGAATATAATAAACCGGGCGATGATCAGCAGAATTGATTTTCTTACTCAGTGTGTCCAGGGAGGGTAATCTGTGCGTATGTCTCTGATGTTTGCTGCCGTGACGCTTTTAACCGGTATTAACCTGTTTTTTATTCCGTTTCAGCCTGTTCCGGCTCTGTGGGGGGCTATCCTGGCCGTTGCTTTTGTTCTGATTAATGTCGTGGCGGATAAGCTGCGCCTCTGGAGTGGTATTGCGTGGATTATCGTTGCCGGCATCATCATAACGCTGATGCTGAAGGGGAAAGAGCCGGGTGACGAATTTCGTGTCCTGATCACCGTTTTCGCTTTCCTGGCTTCAATCTGGTATAGCGTTGCGCAGTTCAGGAAGGAAAATAAGCTCCGTTCCTGACGCCCCGTCTGGTATGCCGCCGGTTTATCATGGCTTCTTTCCGGCGGCATGAAAAACATATTCTCTCCAGCCTGCATCTTTACGTTTCCGGCTTGCTCCCTGCTGTCTGTCTGCTTTCTCTTCTTCTTCCTGCTGTGATGTCTCTTTTTAACCCTTAAAGGCTTTAAAAGCACACCCGCACTGGACACCTTCGGCTCCCGGCCAGCTGCGCTGTCCAGTCGTCGAGCCACACTCCGCTAACCGCGAAAAGACGCGGTAAACTCCGCCGAACCCGCTACGCGGTTTCGGGCCTGGCGGCTAGTGTCTGATGTCTGAAGTCAAGGTCAACGGCAGCGCTTGCTGCGACCGTTCCGGCCGCGCCGCTTTCACCGTGCCGGCGATAAAGCTGCCGGCACTCTGCAGGGCAACGCCGTTTCGCGCCCGCGCTCTTCGTCGTTGCGGCGGGTGCCTGCTCCTTCCCCCTGGCGCCGTATCACCCGTTTGAGTCCATTCGCCGGGGCTGAGACAAGCACAGTCGCCATCATCCGTCCAGGGTAAATGGCACGCGGTAAACCGCGCCCTGGACAGCTGCCGTCGCCCGTGCTCGTTTACGCCCTTGCGGCGAACGGCTCTCAAACGGGTGAAGTTAATACCAGGGGGCAGGTTCAGCAGGTCCCCGCACAAAGTCAAAACCGCGGCCCCGGCAACTCAACGGGTGATGTTCTTTAAAAATCAGGAAAAAGAAAAATGCAGGATCCTTCATTGCGAACGTATCGGATCGCATTTCTGGGAAGCAATGCCAGCGGCAATCTGCCGATGTTTACCCGGGTGCAGGCCACGACCGGAAAACGGGCGATAAAAGCGTTTATTGAACGCTGTGAACCCGTCAAAGGCTGGTTTCTGGGCGCACCGGAAGACATTACCGATCAGGTTCAGAAGGAGGAAGAAGAGGCGGGAAGCAAACCGCAGGTATGAAAAAAGCAGGGTAAACCCTGCTTCTCCCACGCCGTAAAAATCGCACGAACGGTTTTTCCGGCTTCGTTAACTACCATAAGGAGTCAACTTTATGATCGTTTCTATTTTTTCACCTTCCGCAGGCGCTGTAAAGCCCCGTCGTCATTCGCGCATTCTGCGCGCAGATATCACCGCACCGGAGATTGATCCCGCTCTCAGAGCTTTCGGGCGTCATATCGCCAGAAGTCACCGCAAAGGGCGCGGTGTCCACATCCCCGCGATGAAAAATACCGCCCTCGGGCAGGTACTCCGCACGCTGGAACTGAAACGCGCATTTAACTGATGAGGTGAGCCGCCCCGCGAGGGGCGGCAACTGCAGGAAGGAGAAAACACAATGACACCGACTACCGCACAGATCATGACGGAAAATACCGTCAGCCAGACTTACCGGGCAACCTATTCACCCGATGATAATAAATTGCGACTTTACGCATCATTACGGCTCGATGAAGAAACGTATTCCCTGATCAACAAAGCAGGCTTTCGCTGGGCGCCCAAACAGAAACTCTTTGTGGCGCCAGCCTGGACGCCGGGGCGGGAGGATGTCCTGCTTTCGCTCGCCGGTGATATCGAGGACGAGGACAGCACCCTGTTTGATCGCCAGGAGCAGCGCGCCGGGCGGTTCAGTGACTACAGTGACCGGCGGGCGGTTGAATCGGAGCAGGCGCTTGCGCATGTTGATTCGCTGGCATCGGCTGTCCCGCTGGGACAGCCGATCCTGGTAGGCCACCACAGCGAGCGCCGCGCGCGCCGGCATGCGCAGAAAATTGAGAGCGGCATGAAACGTGCCGTGATGCTGTTCGAGCGTGCGGAATACTGGGAACAGCGCGCGCAGGCCTCTCTGCGGCACGCAAAATACAAGGAGCGTCCGGATGTGCGTTACCGCCGTATCAAAAAAATCGAGGCGGAATTACGCAAGTCCCAAAAGCACATTGCCCGGTCTGAAAAGTATATGACGATGTGGCGTGCGCAGACGCTCGATCTGAAAATGGCGTTACTGGTCAGTAATTATGATCATATTCATGCCTGCTTCACGCTCGACAAATACCCCCGCCCGGCAGAGAAAAGCCAGTATGAGGGCTCGATGTCTCTCCATTCTGCCCTGTCGGAGGAGATCATTACTTTTGAACAGGCGCGTGATATTGCGATCCGCTGTCATGAGCGCACGATTAACCACCAACAGCGCTGGGTTAATCATTACCAGAACCGCCTGGCCTACGAACGCGCGATGCTCAATGAAAACGGTGGCGTTGTCACCCGAACACAGGAATTTGAACCAGGCGGGCAGGTACTGAGCCGGGGAGAATGGTTAACCATTCTCCGGGTTAACCGGAGTAAGGGGGAGGTGAGTTCAGTCGAAACGCCCGGTTATCGCTTTCTGGGCTACAGCGGCACGATGAAACTCACGCCCGACCGTATCACGGACTACAAAGCCCCGACAGCGGAGGAAGCCAGCGACGCGAAGAAAGCGGCGAAGCGCCCACCGATCGTCAATTATCCGGGGGAAGGGTTCCGGGAAATGACAAAAGCCGAGTGGGCGAAATTACCCGCTGATTATAAAGGCGTGCGGGGTGCTGCAGAAACCGAAACACACGGCGCCTACCGCTTCCGCCGGTGCATGACGCACGGTTGTACGCTCGTGAATGTGTATATCACAGACATGAAAACCGTTGAAATTCCGAAAAAATAGCAGGAAGGCTCCCCGGCATCTTGCCGGGGAGGTCAGGGAGTACATTCATGCATCATGACCTTAAACACCGTATTCAGGCGATGCGGGTCAAACTGGAAGGGCGCGCCCCTGTCGCTGAAATTCGGGGTAGCTCGCAACTTTTTGTCACCCCCTCCCCGGAATGTCGCCGGTTGGTTGAGCTGGCTGATGTCCGGGAAACCGATCGCATTCTGGAACCCAGTGCCGGAACGGGCGCCATACTGCAGGCGATCAGGGATGCAGTCCCCCGGGCGAAGTGTGACGCCGTGGAGCTGCACGCCGGGTTAGCCCGTCACCTGCAGGCTCATTTCCCGGAGGTCCGGATCTGGTGCGGAGATTTTCTCGAATATCATCCGGAGCGCCGGTATACACGAATTATCATGAATCCGCCGTTTAATCGCGGTGATGATATCCGGCATATCCGGCGGGCATTAACTCTGCTTGAGCCTGGCGGGATTCTGACGGGCATATGTCTGGACGGGCCGCGTCAGCAAAAGGCGCTGGAGTCCCTGGCGGACGTCTGGGAGCCGTTGCCACGGGGAACATTCACGTATACCCAGGTAGCGACCGCCATTCTCAGAATAACCGTCTGATGACACGTTAAGCCGGCGGGGCACCTGTCCCCGTCTGGCCGCGCCTCGAAAGACCGCGCGCCTGCGGCGCCGGGAAAACCGGGCCGCGCTGACGCGCCGCCCGCATTTCCTTTCCGCGTCTTCCCTGTTTGCTGCCTGCTGTTTGCCTGCTTCCTCTCCTTCTCCCTGCTGTGAtnGTccCCGTCTGGCCGCGCCTCGAAAGACCGCGCGCCTGCGGCGCCGGGAAAACCGGGCCGCGCTGACGCGCCGCCCGCATTTCCTTTCCGCGTCTTCCCTGTTTGCTGCCTGCTGTTTGCCTGCTTCCTCTCCTTCTCCCTGCTGTGATGCCTCTTTTTAAACCTTAAAGGCTTTAAAAGCATACCCACACTGGACACCTTCGGCTCCCGGCCAGCTGCGCTGTCCGGTCGTCGAGCCACACTCCGCCAGGGCAGCTGCTTCGCACCCGCCGGGCTCCGCCGAACCCGCTACGCGCTTTCGGGCCTGACGGCTAGTGTCTGATGTCTGAGGTCAAAGTCAACGGCAGCGCTTGCTGCGGCCGTTCCGGCCGCGCCGCTTTCACCGTGCCGGCGAAGGACTGCCGGCACTCTGCGGGGCAACGCCGTTTCGCGCCCGCGCTCTTCGTCGTTGCGGCGGGTGCCTGCTCCTTTCCCCTGGTACCCGTATCACCCGTTTGAGTCCATTCGCCGGGGCTGAGACAAGCACAACCCGTCTTGCTGTCCAGGGGACGGCAGAGCCTTTCGCAATAAATTTTTCCCGGCCATTCcgctgcgcttcaTTAGACCGAAAAAAATTTCCCGCTCACCCCCGGACATCTGCACCGGGCCGTGCTCGTTTACGCCCTnTTTCGCAATAAATTTTTCCCGGCCATTCCGCTGCGCTTCATTAGACCGAAAAAAATTTCCCGCTCACCCCCGGACATCTGCACCGGGCCGTGCTCGTTTACGCCCTTGCGGCGAACGGCTCTCAAACGGGTGAAGGTTATATCCAGGGGCAGGTTCAGCAGGTCCCCGCACAAAGTCAAAACCGCGGCCCCGGCAACTCAACGGGTGATGGTTAAAAAATTAAACAGGTGAAGGAGAATAATATGCGTTTAGCATCCCGATTTGGACTTACTCATTCCATTCGTCAGGAACGCCCACTGACTAACGATGAATTGGTCAAGGTTGTACCTTCTGTGTTTTCAGAAGAAAAGCATAATTCACGTAGTGATCGCTATACCTATATTCCAACCATTACACTGCTGGATAAATTACGTGAAGAAGGTTTCCAGCCATTTTTTGCCTGTCAGTCACGAGTAAGGGATGAGGATAAACGGGGGCATACTAAGCATATGGTAAGACTTCGCCGTGAAGGGGCCAATAAAGGAACAGAAGTACCCGAAATCATTCTTCTTAACTCGCATGATGGATCGTCCAGTTATCAAATGATCCCGGGTATGTTCCGTTTTGTATGCACAAATGGCCTTGTGTGCGGTACGTCGTTTGGTGAGATTCGTGTACCTCATAAAGGTGATATTGTGGGAAGGGTTATCGAAGGTGCTTACGAAGTTTTGGGAATTTTCGATAAAATAACTGAAGGCGTTGATGTCATGAAGTCTATTACCTTAACCAAGGAAGAACAGCGTCTGTTTGGACAAGCTGCATTAACCTACCGATATGAAGATGAAAATAAATCTCCGGTCAGTATTGAACAGATAATTCATCCGCGCCGTTATGAAGATAAAAAAGATGACATCTGGACTACATATCAAAGGGTCCAGGAAAATCTGATTAAAGGCGGTTTGCCTGGCCGAACTGAAAAAGGGAAAAGAACAACAACCCGGCCAGTAAAAGCAATTGATGGTGATGTCAAACTCAATAAGGCATTGTGGTTAATTGCGGAGAAATTCCGCACTCTTAAAGGCTAATTATAAGCGCCGGGCAGCTGTCCGGCGTTTTGATGGTGGGAATACTTATGTTTGAATTTAAAGCTGTCTGTATCAGTATTTCACATATGGAAGAAGGTGATATCAGAGTTCTTCAGGTGCTTTCATCAACAACCAATTATCTAACTTGCGATAGTTACTTAGAGTGGATACATGATACACCTTATGGTTGTGTTATAAGGATGTATGATTTCAAACGCCATCTTCTGGCGCTAAAAAGAGGTGGGGTGTCAAAATTTTTACGCAAAAATCTCATACTAATGCACCGGGAGGGCGGGTATCTGCTTTTTCATTTTGATAGTGATGCCGATTATTATCCAGGTATAGATGCCGTAGATTTTTAAGAAATTCAAGCCTTCTTATATCAGAAGGCTTTTTAGTTCATGGCGATTTTCTGATCTTTAGAAGAAGTTCGTTTGCTTGCTTTGATAGCCGTGTAGTAGTAATGGATCTTCTTCGCATACTCGTAACGTCTTGCTGCCTGGCGCGGGGTCTTTTTGAAGCCTGCATTGTATGCCCCGACTGCATCCCACGAAACGCCCCACTTTTTAAACGCCTGAGCCAGATAATAGGCTCCGGTGTAGATGTTAAGACAAGCATCGCTAAGAAGATGATCCGGTTTTATTCCATATCGCGACAGTTCGTTGAAATGCTGCGAGTCAATTTGCATCAAGCCTGATCCATAACCCGTAACAGGATTACGACCAATCGCATCAATTTTAAATCGTGATTCTTGCCATGATATAGCACGCAGGAGATCCGGATCAATTTTGTAATCCCTGCCAGCCATATCAAAGCAGTCTGCTGCCATTGATGACAATGGTATTAAAGACAGGATGATACCAAACGCTGCTCCCTTCATGAATTCCCCTCCGTGCCAAATCCCGGAATAACCTTAACCCATCCAAGACCGAGACTCAACATATATGCACTCCTCACCACAAAATGACCACACACTACGCAAAATTAAAATTTTGCAGATTTCACTTTAGCTTCAGTGGCTTAACTGTAGTTATATTACATTATGTTATTTTTCTTTATATATATGTGAGTTGCCGGCGAGTCAGTAGTAAGTCGTCGGTAAGTCTATAGCGACTCGTTTATGACTCACTCTTTTATAATCATATATTTAAAGCGACTTAACTCTAGACTTAAGTCGCCATGTGACTCGTAATGCAACTTTCTTAGACTCTAGACTTAAGTTTAGAGTTGTAAAGAAGGTAAACTCGCGTTATCTTCTCGCCATAATAACTTGCTTGATGCTGTTTTTAATAAAGGAACCGATATGGCCAGGGTACAAGCTTATGCTAGTGATGAAGTTGCAGAGAAAATTAATGCAATAGTGGAAAAGCGAAGGGCTGAAGGGGCAAAGGAAAAGGATGTCAGTTTTTCAAGTGTCGCTTCGATGCTCCTTGAATTAGGGCTTAGGGTTTATGAGGCTCAAATGGAAAGAAAAGATTCAGGGTTTAACCAAACTGAGTTTAATAAGATTTTGCTTGAGAATGTCATGAAGACTCAGTTTACCGTATCCAAACTTTTGGCTATTGGCTCTCTAAGCCCTCATGTTACAGGTGATGAACGATTCGAGTTCCGCAGCATGGTGAGTAACATTCGAGAAGATGCAAAAGATGTTATTTCTCACTTCTTCCCCGAGCAGGAAGAAGAGTAAGAACTGGTGTGTGTTTATGGTGGTTTGTAATTAATTCAGTAGTAAAAAAAGAATAATGATCTAGCTTTAAAAAGTGACATGGAAGAATAAGGAATATAGAATACTTACAGGGTTGTAATAAAATTTGTTGAAGCGTTGACGTCCGGGGCTAGTCCCCCCGAACGTCAACTATCCATAGTGTCCTTTCCAGGAGGCGCCTATGTGTGCGAAGGATCGTAGTCATATTGCTGTGCGCAGTCAAACAGATTCCATTCATTCTATGCGCGAGATGCTTAATATTTCATCTTGCCCTGCTTTTATTCGTGATTCCCGGGGCGAAGTAATTCACACCAGCCCAACCTTTGACAAAATTTTCTTAACATCTGGTGGAACTGGAGCATTTGATACACCCAGAGCACCTGGAAGCTGGTTTCTGGATCTCTCCCTGGAGATCAAACTGGAACTGATGCAGTCAGAACTGAAATCGTTTTCAGAAGGTTCTGCTGTACTTGTTAAAAATATTTGGTTGGCAGGTTCACTTTGGACTGTTTTTATTGAAACGTTCTCGATTAATGAAGATACATACAGTAAATGGGTTTTTATAAATGAAGATGAACCGATGCCTCATCCTTCAATGGAATACAATGACTTTTCTATAAAGATGCAAAGATATATCGAAAGAATTCAGCGTTCAGCAAAGTCTGACTGGGCTATCTTTAATCTGTATGCGGTTGGGTTTTCTCATGCATCTATTTCGAAGATTACAGGTGTTGGGGTGCAAACCTCAAAAAATACAGTTAGTAAAATAAAAAAGGAACTGAGCTTTGATAATCGTGACTATATCATAATGTCATCGATCTATACTCTAAGTTATGGAAAGTTTATATCGAATGTGGTTTCGATATTAAACGATGGTGTTAATTTTTTGTTAAATCAATAGTACCGTCGGTACTTTTGAT
CTGTTTTACGCGTATGACAGGATACGGAGGACGGTTGTGGCGCACGTCTTCGGTGAACGCACTCTGGCCACACTGGAGCGTCTTCTGAGCCTGCTGTCGGCCTTTGAGGTCGTGGTATRGATGACGGATGGCTGGCCGCTGTATGAATCACGCCTGAAGGGAAAGCTGCACGTTAACAGCAAGCGTTACACTCAGCGCATTGAGCGACATAACCTGAATCTGCGACAACATCTGGCAAGGCTGGGACGGAAGTCACTGTCGTTCTCAAAATCGGTGGAGCTGCATGACAAGGTCATCGGGCATTATCTGAACATAAAACACTATCAGTAAGTTGGGGTCATTACCCAGGCACAGTTAAGCAAAGAAGATCGCATTTACGTCAAAAAGTCCATTCGCTGGCTTACCCTGAAGCGACCCGGCAACCTGACGCCCGCAGAGCAAAAGGCGCTGGAGGTTGTAAAGCAGGCGATCCCAGCACTTGCCATGGCCTATGACTTCAAGGAAGCCTTCTTCTGCATCTACGACGAACCCGACAAGCAGAGTGCTCAGAACGCCTTTGAGGCTTGGAAGAACAGCCTGCCGCCTTATGGCATGGAGCCTTTCAAAAAACTGGTAAAAACGGTACACAACCATTACGACGACATCTTTGCCTACTGGGATGCGCCGTTCTCACTCACCAATGGCTATACCGAAGGGCTCAACGGTTTGATCAAGATGTCCAACCGGTTAGGTCGGGGTTATAGCTATGAGATCATCCGTGCAAAGACGTTGTACTCCAAAGAAGCCCGCAAGGTTGGCAGTGGTATTCGAGCAGGACGAGGCAAGGTCGAGTATGGACCGCACATTCCGACATTGTTGAAGCAGGCAGAAGGTGGAGAGTTGGATTAACGCGAGAGAGGGCGCGTCTGAGAATCCAACCAATGTTAGATTTTCGCAGGGTGGTGAAAAACAGAAAAATCCAACCAGAAGCAGCTTTTTGTCCGACTAAGAATCAAGGGTTAGAATGGATGAATTCCAACCCTAGAATGCAAATAGCCCATATAATAATTCCTTTCAGACAGGTACCGGTTAAGTGTAGCTGAGTCAGACAAAAAAGCCCCCTGACGGGGGGCAAAAATGTAGCAACGTTGTTTCAGGAAAATCTATCAGGGAAAAGGTAACAGCACGGATACTACCGTCGCATTCAGCCTGCATTGATCATGCGGCGGTGCGCTTCGGCCATGGCCTGATGTGGGCCGGATTGCCCGTTATTCATGAATTCATGAGCAACCGCTGCTCTTTCATGCTCATTCATCGCCGCGTAAGACGTTGACGGGACGGTCGTGGATACCGTGTTATTTCCCATCATCTTCTGATGACTTTCCACCATTTTCTGGTGAGCATCCGCCGAGCCGTTCGTCATGGTTTCATGAGCAATAATGGCCTGTTCATGCTGGTCCATACCGGTCATACGAGGAGCAGTCCCCTGGATCCCGACAGGAGCCTCAGCAGACTGCATCTGGTGAGCAGGAGCCTGTGCATTGTTGACGCGATCATGGATATTCACGGTTTCAGTGGCCCAGGCCGATGAAATTAAACCAAAGCCCAGCAAAGATGCTAATACGATATTTTTCATGATAACTCTCCATTTCTGAATTAGTGATGTCCGGGGAAGTACAACCGGTGTTTTCAGTTCCATAACTGAAACAAGTTCGGCAGCGTTTATTTCTCCGGAAGAGGGCTGGATATTCATTTCCTGGCGTACTCTGACGCCGGGTATTGATGAAGCAATCCAGCCTTCCTGATAAGTTGCACTAATTATATCGAATGGCTTCTGTTTGCTGCATGACAGGCTAATGACATCTTTGTCATTTACATCTTTATTTTCAGCATTGGGTTTCCGGGATCATTTTCTCCAGTCTGGGCACGGATAAGATAAAACGCGTGGAGCGTACGTCTGATTCCACCTGCACTCTTCCGTGATGTGCTTCCACGATTGACTTCACAATCGCAAGGCCGATGCCGCTGCCTTCTCCTTTTCGTTGTCTGGATGGATCCACCCGATAAAAACGGTCAAACAGCCTTGATAAATGTTCTTCAGGGATCGGTTTCCCCGGATTTTCAATCACAAGGTCAAAAAAGCTCTCCTGCTCTCTTATTGAGACGGTGATTGCCTGTCCCTCCGGGGTATAACGCAGGGCATTGGATAACAGATTATTGATCGCCCTTCTGAACATTTGTGGATCTCCCTCAACCAGGCAGGGCATCCCGTTAAATTTGAGCGTGATATTGCGTTCTTCGGCCCAGGCTTCGAAAAACTCGAAGACTTTCATGACTTCCGCTCTGAGGTCAAACATGACCCTGTCAGGTATCAGCTGATTATTATCTGCCTGTGCCAGGAACAGCATATCGCTGACCATTTTGGTCATCCGGTTATACTCTTCAAGACTGGAATAGAGGACATCCTCAAGTTCCCTCTGTGTTCGATCCTGACTCAGTGCGATTTCAGTCTGCGTCACCAGATTGGTGATGGGCGTTCTGATCTCATGCGCGATATCGGCAGAGAAATTGGCCTGGCGGGTAAAGACATCCTCAATCTTTCCAATCATATGATTGAACGAGATAACCAGTTGCTCCAGCTCAATGGGAACGCGTGTCGGTTCCAGTCGCGCATCAAGATTCTCGGAGGTGATGTTTTTAATGGCATTGCTGACATTACGAAGGGGCAGGTGCCCCTGACGGACAGCGATTCGAATGATCAGAACAATCAACAGGCTTATCACGACGGCAATCGCAATCAGGTTCTTTTTCAGCGCATCGAGGTAATGGAGATGGAAATTAATGGATAGGCCAGTCAGCATGACATAGTTCTGCTGTTTGCCCTGAAATATCGCCTGACCAGAGGAGGCGATAATCCTGTATGTTTCCATCTTCATTTCGGACCCGGTATCCATCGGTCCCGCAGGATCCTCCACCGTCCAGAGAAAGACATCCCGTGCGCGGCTGTGCTCGCTAAAATCTGCTGAATTCACTGCCGGGCGTAGTGCCGCCCCCTGAGCTGAGCTAAAGAGCACTTCACCCCTGGGATTGAGGAGCAAAAGGGCAACGTTGCGGTAGCTGGCAATTGATTCCTTTATTTTGCTTACTTTTTTTTCATCCGGATCTGCCGGGGACTGGAGTATACGGCTCAGTGTGGTGCTGATTTGTTGCAGATCGCTGACATCCTGCTCGGCAAAATGCTTTTCAACAGAATGCAGCATAAACCAGGTGAAGGCGATAAACGCCAGTATTGTGGACAGGCTGATAAAAAAGGTCAGCCGCAGAGCGAGTGAGAAAGGTCGTCTGGACGGTTTGCTATGCATCCGGGATCTCCAGCATGTAGCCCACGCCCCGCACTGTCTGGATCAGTTTTGTCCCGTAATCGTTGTCTATTTTAGCGCGGAGTCGCTTTACTGCGACATCAATCGCGTTAGTGTCGCTGTCAAAATTCATGTCCCAGACCTGAGAGGCAATCAGGGAGCGGGGAAGAACTTCTCCCTGATGGCGAATGAAGAATTCCAGCAAGCTGAACTCTTTACTGGTGAGCACAATGCGGTTCCCGGCGCGGCTGACTTTTCTGGATACGAGATCAACCGAGAGGTCAGCCACTTTAAGCTGGCTTTCCGTGATCATCGTGTTTCCCCGCCTGAGGAGGGTTCTTACCCGGGCGAGCAGTTCAGCAAACGCAAAGGGCTTCACCAGATAATCGTCCGCACCCAGCTCAAGTCCTTTGACCCTGTGTTCAATCGTGCCAAGGGCCGTCAGCAGTAATACCGGCATCCCCTTTCCGGCACTGCGCAGCATACGGATGATATCCCAGCCGTTTACATCAGGCAGCATGATATCCAGGATGACTAAATCATACTCGGCTGTCATGGCAAGATGATATCCGGTCAGACCATTATCAGCGTGATCCACGACGAACCCCGCCTCTGTCAGCCCCTTGCTGAGATATTCACCTGTTTTAATTTCGTCTTCAACGATTAATATTTTCATCATGCTCCCCGGCTGGCTGCTAATGTCATTTTATTGCGCCCACGATCGTTATCAACGGATTACAGCAAAAATGACAACATTGTCATTATCCTGTCACCCGGCAAACAGAGAGCGTTCGGTAAAGTATCCCTATCAATACTCTGGATTTCGTTTGAACCATTTACCAGGTCTGCCTGTACGAGAAGCGTTATGTTCAAATTAAAATTACTCAGCATCAGTACCATATTCATCCTGGCTGGTTGTGTTTCTCTGGCACCTGAATATCAGCGTCCGCCAGCTCCGGTTCCCCAGCAGTTTTCATTGTCTAAAAACAGTCTGACGCCTGCGGTAAACAGCTATCAGGATACGGGCTGGCGAAACTTTTTTGTCGATCCCCAGGTCAGCAGGCTGATCGGTGAAGCCCTGAATAATAACCGTGATTTGAGAATGGCTGCCCTGAAGGTTGAAGAGGCCCGGGCCCAGTTCAACGTCACGGATGCAGATCGTTATCCCCAACTGAATGCCTCATCCGGGATCACATACAACGGTGGTCTGAAAGGTGACAAGCCGACCACACAGGAGTACGACGCGGGTCTGGAGCTCAGCTATGAGCTCGATTTTTTTGGCAAACTTAAGAACATGAGTGAGGCTGATCGCCAGAACTACTTTGCCAGCGAAGAAGCCCGTCGTGCCGTACACATCCTGCTGGTCTCCAACGTTTCACAGAGCTATTTCAGCCAGCAACTGGCGTACGAACAACTCCGTATTGCGCGGGAAACGCTGAAAAATTATGAACAGTCCTATGCTTTCGTTGAGCAACAGCTCGTGACCGGGAGTACGAACGTTCTGGCACTTGAACAGGCGAGAGGACAAATCGAAAGTACCCGCGCCGAAATAGCCAAACGAGAAGGCGATCTGGCTCAGGCAAACAATGCCCTGCAACTGGTGCTGGGAACGTACCGCGCACTTCCGTCAGAAAAAGGGATGAAAGGCGGGGAGATCGCACCAGTAAAATTGCCACCAAATCTATCTTCACAAATTTTGCTGCAGCGACCGGATATTATGGAAGCGGAATATCAGCTGAAAGCGGCTGATGCCAATATTGGCGCAGCGCGAGCGGCCTTTTTCCCCTCCATTACCCTGACCAGTGGTCTTTCCGCAAGCAGTACGGAGCTGTCAAGCCTGTTTACGTCAGGAAGTGGAATGTGGAATTTTATCCCTAAAATTGAAATTCCTATTTTTAATGCTGGCAGGAATAAAGCCAATCTGAAGCTGGCTGAAATTCGCCAGCAACAATCGGTGGTTAATTACGAACAAAAAATTCAGTCAGCCTTTAAGGATGTTTCCGACACGCTTGCGCTGCGCGACAGTCTTAGCCAGCAACTTGAGTCACAGCAGCGTTATCTTGATTCACTTCAGATAACTCTCCAGCGTGCCAGAGGATTATATGCAAGTGGTGCTGTCAGTTACATCGAAGTGCTGGATGCAGAACGTTCCCTCTTCGCTACGCAGCAAACCATTCTCGATCTTACCTATTCCCGACAGGTTAACGAAATTAATCTGTTTACCGCGCTGGGTGGCGGTTGGGTAGAGTAAATTTATTTAATTAATCAGGAAATTAAAAATGCGTAATTCACTTAAAGCCGTTTTATTTGGTGCCTTCTCTGTCATGTTTTCTGCCGGTCTTCATGCTGAAACACATCAGCATGGCGATATGAATGCTGCCAGTGATGCTTCGGTACAGCAGGTTATCAAGGGCACCGGTGTCGTTAAAGACATTGATATGAATAGTAAAAAGATTACCATTTCGCACGAAGCAATCCCTGCTGTGGGCTGGCCTGCAATGACCATGCGCTTCACTTTTGTTAATGCAGACGACGCTATCAATGCCCTGAAAACCGGCAACCATGTCGATTTCTCGTTTATTCAGCAGGGCAATATCTCCTTACTCAAAAGCATTAACGTTACGCAATCCTGATTATCAGTCCGGAGCGAATACATCCAGTGCGCCTGAACATTCATTAAGGGATTACTGTGAATGAATGATCGGGCGCATATGCCAGGTGTTTTGATTTTTCAGCGAGAAATTGTATGGCTTCTTTAAAGATAAAATATGCTGCAATAATTATCAGCAGCCTCATAGCAGGGGGGCTGATATCGGTTACTGCCTGGCAGTATGTAAACTCATCACAAAAAACAGTACAAACCGAACAAAAGGCACCGGAGCGAAAGGTACTTTTCTGGTATGACCCGATGAAACCGGATACCAAATTTGATAAACCCGGAAAATCTCCCTTTATGGATATGGACCTGGTGCCGAAATATGCTGATGAAAGTGGCGATAAAAGCAGTGGCGGGATCCGTATCGATCCAACGCAGGTTCAGAATCTGGGATTAAAAACGCAAAAAGTCACGCGAGGAATGCTGAATTATTCCCAGACAATCCCGGCTAATGTCAGTTACAACGAGTATCAGTTTGTCATTGTGCAGGCGCGCTCTGACGGTTTCGTCGAAAAAGTGTATCCCCTGACGATTGGCGATCATGTGAAGAAAGGCACTCCGCTTATCGATATCACCATTCCTGAATGGGTTGAGGCACAAAGTGAGTTCCTGCTGTTATCCGGTACAGGCGGTACGTCAACCCAGATAAAAGGGGTTCTGGAGCGACTTCGTCTGGCTGGTATGCCGGAAGAGGATATTCAAAGGCTGCGTTCAACCCGCACAATCCAGACCCGTTTTACCATTAAAGCACCTATTGATGGTGTCATTACTGCGTTTGACCTGCGCACCGGCATGAATATTTCGAAAGATAAAGTAGTGGCTCAGATTCAGGGGATGGACCCGGTCTGGATCAGCGCTGCAGTGCCAGAATCTATCGCATATCTGCTGAAAGATACGTCGCAGTTTGAAATTTCGGTACCGGCTTATCCGGATAAAACATTCCATGTCGAAAAATGGAACATTCTTCCCAGCGTGGATCAGACAACCCGTACGCTTCAGGTCCGTCTCCAGGTTTCTAATAAGGATGAGTTTCTCAAGCCGGGCATGAATGCCTATCTGAAACTGAATACCAAGAGCCAGGAGATGCTGCTGATACCAAGCCAGGCCGTTATCGATACCGGCAAAGAACAGCGCGTGATTACTGTTGATGATGAAGGCAAGTTTGTGCCGAAACAGATCCACGTTCTGCATGAATCACAGCAACAGTCCGGCATCGGTTCCGGCCTGAATGAAGGCGATACCGTGGTGGTCAGTGGCCTGTTCCTCATTGACTCCGAAGCCAATATTACGGGCGCGCTGGAACGTATGCGCCACCCTGAAAAAACAGAAAGCAGTATGCCAGCAATGTCTGACCAGCCTGTAAATATGCATTCAGGGCACTGAGGAGACGACGATGATTGAATGGATTATCCGGCGCTCTGTCGCCAACCGTTTCCTGGTCATGATGGGGGCCCTGTTTCTCAGCATCTGGGGTACATGGACGATTATTAACACGCCGGTCGATGCCTTGCCTGACCTGTCAGATGTACAGGTCATTATCAAAACCAGCTATCCCGGCCAGGCCCCGCAGATTGTAGAAAACCAGGTCACCTATCCACTTACCACCACCATGCTGTCCGTACCTGGCGCAAAAACCGTGCGTGGTTTTTCACAGTTCGGGGATTCGTATGTGTATGTCATTTTTGAAGACGGCACCGATCTGTACTGGGCCCGTTCCCGCGTGCTGGAATATCTGAATCAGGTTCAGGGAAAACTGCCTGCCGGTGTGAGTTCTGAAATCGGTCCTGATGCCACGGGTGTGGGCTGGATTTTTGAATATGCCCTTGTCGATCGCAACGGAAAACACGACCTTTCAGAACTGCGCTCTCTGCAGGACTGGTTCCTGAAATTTGAGCTGAAAACCATCCCGAACGTGGCTGAGGTCGCTTCGGTTGGCGGCGTGGTGAAACAGTACCAGATTCAGGTCAATCCGGTAAAACTGTCCCAGTACGGTATCAGCCTGCCCGAAGTGAAACAGGCACTTGAATCGTCTAACCAGGAGGCCGGTGGCTCATCCGTTGAAATGGCCGAAGCGGAGTATATGGTCCGTGCCAGCGGTTATCTTCAGAGCATTGATGATTTTAATAACATCGTCCTGAAAACAGGTGAGAACGGCGTGCCGGTTTATCTGCGGGATGTTGCCCGCGTGCAGACCGGGCCCGAAATGAGGCGTGGTATTGCCGAGCTGAACGGCCAGGGAGAAGTCGCTGGCGGCGTGGTGATCCTGCGGTCGGGTAAAAATGCGCGCGACGTTATCACGGCAGTGAGGGATAAACTGGAGACGCTGAAGGCCAGCCTGCCGGAAGGCGTTGAAATCGTGACCACCTACGATCGCAGCCAGTTAATCGACCGGGCGATTGATAACCTCAGTTACAAGCTTCTTGAAGAGTTTATCGTTGTTGCTGTCGTTTGCGCACTGTTCCTCTGGCATGTCCGTTCTGCCCTGGTGGCGATTATTTCTCTGCCACTTGGCCTGTGTATCGCCTTTATCGTCATGCACTTCCAGGGACTGAACGCCAATATCATGTCGCTGGGAGGGATAGCGATTGCCGTCGGTGCGATGGTGGATGCCGCCATTGTGATGATTGAAAATGCGCACAAACGGCTTGAGGAGTGGGATCATCAGCATCCGGGTGAGCAGATTGACAACGCCACCCGCTGGAAGGTGATTACCGACGCCTCCGTGGAAGTGGGACCCGCGTTGTTCATTAGCCTGCTGATCATCACCCTGTCCTTTATTCCTATCTTTACCCTGGAAGGGCAGGAAGGTCGTCTGTTTGGCCCGCTGGCATTCACGAAAACGTACTCCATGGCGGGAGCGGCCGCACTGGCCATCATCGTCATTCCTATTCTGATGGGATTCTGGATCCGGGGGAAAATTCCTGCCGAGACAAGTAACCCCCTGAACCGGGTGCTGATCAAAGCGTATCATCCTTTGCTGCTGCGGGTCCTCCACTGGCCAAAAACAACCCTGCTGGTTGCGGCCTTGTCCATTTTCACGGTTATCTGGCCACTGAGTCAGGTGGGCGGTGAATTTCTGCCGAAGATTAACGAGGGCGATCTGCTGTATATGCCGTCGACCTTGCCTGGCGTCTCTCCGGCAGAAGCTGCAGCGCTCCTGCAGACAACAGACAAGTTAATCAAAAGCGTTCCTGAAGTGGCTTCTGTATTTGGCAAGACCGGTAAAGCAGAGACCGCAACGGATTCCGCGCCGCTCGAAATGGTGGAAACCACGATCCAGCTCAAACCTGAGGATCAGTGGCGTCCCGGCATGACAATTGACAAGATTATTGATGAACTCGACAGGACAGTCCGTTTACCGGGTCTGGCAAACCTCTGGGTGCCGCCTATCCGTAACCGTATTGATATGCTCTCAACCGGGATCAAAAGCCCGATAGGTATCAAAGTGTCCGGGACTGTTCTGTCCGATATCGACGCGACGGCGCAGAGTATCGAGGCGGTAGCCAAAACCGTGCCTGGCGTGGTGTCTGTCCTGGCTGAGCGACTTGAGGGCGGGCGCTACATCGATATCGATATCAACCGGGAGAAAGCTTCCCGGTACGGGATGACTGTGGGCGACGTCCAGCTGTTCGTCTCTTCAGCAATCGGTGGGGCTATGGTGGGTGAGACGGTTGAAGGCGTGGCCCGGTACCCTATTAACATTCGCTATCCGCAGGATTACCGTAACAGTCCGCAGGCGTTGAGAGAGATGCCAATCCTGACCCCAATGAAGCAGCAAATTACGCTGGGCGATGTTGCCGATATTAAGGTCGTTTCCGGACCAACCATGCTGAAAACCGAAAATGCCCGGCCAGCCAGCTGGATTTATGTTGATGCCCGCGGCAGGGACATGGTGTCGGTGGTGAACGATATTAAGACGGCCATCAGTGAGAAAGTGAAACTGAGACCGGGGACCAGTGTGGCATTCTCAGGACAGTTTGAATTACTCGAGCACGCCAATAAGAAATTAAAACTGATGGTACCGATGACGGTGATGATCATCTTCATCCTGTTATATCTGGCATTCCGCCGGGCTGATGAGGCCTTACTTATTCTGATGAGCCTGCCGTTTGCCCTGGTTGGCGGGATATGGTTCCTGTACTGGCAGGGCTTCCATATGTCAGTGGCGACCGGAACCGGGTTTATCGCCCTGGCCGGGGTGGCAGCAGAGTTTGGCGTGGTCATGCTGATGTATCTGCGTCATGCCATTGAAGCGCACCCGGAATTGTCCCGTAAAGAGACGTTCACACCGGAAGGCCTTGATGAAGCCCTCTATCATGGTGCCGTACTGCGTGTCCGGCCGAAAGCCATGACCGTGGCGGTGATCATTGCGGGTCTGCTGCCAATACTCTGGGGAACCGGTGCAGGTTCAGAAGTCATGAGCCGTATCGCGGCACCCATGATTGGTGGGATGATCACGGCTCCGCTGCTGTCCCTGTTCATTATTCCTGCCGCCTACAAATTAATCTGGCTGCGCAGACATAAAAAAAGCGTGTCCTGAACCTGAAAGGGCACCCCCTGTGGGTGTCCTTCTTTACTGATTCACCCTGACGTCAGGGTTTATATCGATAATATACAGAGGTGAGTATGAAAAAAGTGGTTCTAATGGCGCTGGCTCTCGGCCTTTCACTACCCGCGATGGCGAGTGAAAAAGTGATTGATATGTACAAATCTGAAAACTGTGGCTGTTGTTCCCTGTGGGGCAAAGCGATGGAAAAAGACGGGTTTGAAGTACGAACTCACGTCATGAATGATCAGGCGCTGTCAGCCCTGAAAGAAAAGCATGCTATTCCTGCAGGACTACGAAGTTGTCATACCGCGGTTGCCGGTAATTTGATCATTGAAGGCCATGTGCCTGCGACAACGATACATAAGGCAATGCAGTCTGGTTCGGGTATATACGGTCTCGCCACCCCCGGTATGCCAGCAGGAAGTCCTGGAATGGAGATGGGAGCCCGAAAAGAGGCTTACGATGTTATCGCATTCTCACCGGATGGAAGTAAAAAAGTCTTCCAGCGAATCGAATAGTCAGCGGAACGGCTGATAACGGGACGCCGGTAGCAGGCACTCCTGTGCCGGCGATATTCGTGGTAATCGCATCCATGACATACCCTGAAGACAGAAGATGCTTCGGTATGCATAAGGAGAGTTACTGTGAAAAATGACAATGCAGTGCAACACAACAACCAGACTGCTTCTGAGCAGACATTATCCCCGGACGAGGGCCACGTATTGCATAAGGTGAGAGATCCCGTGTGCGGGATGGCCATCCTGCCCGACAGGGCGCACAGCAGCATTCGATACCAGGACCACCAACTTTATTTCTGCTCCGCCAGCTGTGAGAGTAAATTTAAAGCCCATCCCGATCGTTATCTTACCGAAGATGCCAGTGAACATTCCCATCACCATCACCACGATCATCACGAAGTCAGCCCTGATCAGATAAAACAGCCTCACAACCAGGCGGAAAAAGAGAATTCTGAAGGTGTGTGGACATGTCCGATGCACCCGGAGATACGCCGCAGTGGTCCCGGAAGCTGTCCTGTCTGTGGAATGGCACTGGAGCCGCTCGTAGCTACGGCATCCACGGGGCCGAGTGATGAACTTCACGACATGACAAGACGCTTCTGGCTGGGGTTGTTGCTGGCGTTTCCGGTTCTGGTACTCGAAATGGGATCTCATCTGTTTCCCGACTTGAGGAATACAGTACCGCCACAGTACAACACATGGCTGCAGTTGCTTCTGGCCTCCCCTGTCGTGTTGTGGTGTGGCTGGCCATTCTTCGCCCGGGCCGGAATGTCGTTACGTAACCGCTCCCTGAATATGTTTACCCTTGTTGCAATGGGGACCGGCGTAGCCTGGGTTTACAGCGTCATTGCAACCGTCTTCCCCTCCTGGTTTCCTGCATCGTTCAGAAACATGGATGGCCTGGTGGCCGTTTATTTTGAAGCCGCAGCAGTTATTACGGTGCTTGTTCTGCTGGGACAGGTTCTTGAGCTGCGGGCACGGGAACAAACCTCAGGCGCCATTACTGCGCTTCTGAACCTTGCCCCCAAAACCGCCAGACGGCTGGATCATGACGGTCATGAAACGGATATTAATGCGGAAGATGTCCTGCCTGGCGATAAGCTCCGCATCAGACCTGGAGAGAGTATTCCGGTCGACGGTATCGTGATCGAAGGCAAAACAACCGTTGATGAATCGATGGTGACCGGGGAGTCTATGCCGGTTACCAAAACGAAGGGTGACCCTGTCATTGGGGGGACGATTAATCAGACAGGTAGTCTTATCATCCGTGCAGAGAAAGTCGGTGATGAAACGATGCTCTCACGAATTGTTCAGATGGTCGCTGATGCACAGCGTTCGCGTGCCCCCATCCAGAGAATGGCAGACAGCGTTTCAGGCTGGTTTGTTCCTCTGGTGATACTTATCGCGGTTGTTGCTTTCTTGATCTGGTCTGTCTGGGGGCCCGAGCCCAGGATGGCGCACGGTCTCATTGCGGCTGTGTCGGTCCTGATTATTGCCTGTCCCTGCGCGCTGGGACTGGCCACGCCGATGTCGATAATGGTGGGGGTGGGCAAAGGCGCCCAGGCCGGGGTGTTAATCAAGAATGCCGAAGCCCTTGAGCGTCTTGAAAAAGTGGACACGCTGGTTGTCGACAAAACAGGCACGCTCACGGAAGGTTCGCCTACGGTGACAGGGATTATCAGTCTCAGTCCGGGTGGGGAAATATCTCTTTTACGTGTAACAGCTGCAGTGGAAAAAGGTTCGCAGCATCCGTTGGGTATGGCTGTTGTCAGAGCCGCGCATGAAAAGGGGATCGTGATACCTGCCGTCAGTAATTTCAATGCCCCGTCGGGGAAAGGTGTCTCAGGCGATGTCGAAGGTCAACGGGTTGTTATTGGTAATGAACTGGCTATGCAGGAAAACAGTATCGTTATTGATAATCAAAAGGCCGTTGCGGATACGTTGCGGATGGAAGGCGCTACCGTTATCTATGTGGCCACAGACGGGAACCTTGCAGGCCTGATAGCTATCTCGGATCCCGTGAAAGCAACCACGCCGGATGCGCTTAAAGCTTTGCGTCAGGCGGGGATCCGCATTGTTATGCTCACCGGGGATAACCAGCTTACTGCTGAAGCAGTCGCACGGAAACTGGGAATAGATGAGGTTGAAGCCGGGATTCTGCCGGATGGCAAAAAAGCAGTGATAACCCGACTGAAAGCGTCTGGCCATGTGGTTGCGATGGCCGGAGACGGTGTGAATGATGCCCCGGCGCTGGCAGCGGCTGACGTGGGTATAGCCATGGGAACGGGTACAGATGTGGCAATAGAAAGTGCTGGCGTTACCCTTCTCAAAGGCGATTTGATGATACTCAACAGGGCCCGTCATCTGTCAGAAATCACCATGAAAAATATCCGGCAGAATCTGTTTTTTGCGTTTATCTACAATGCTCTTGGGGTGCCTGTAGCTGCAGGTCTGCTTTATCCTGTGTATGGAATACTGCTGTCGCCAGTTATTGCGGCGGCGGCTATGGCCCTTTCCTCCGTTAGCGTCATTGCAAATGCGTTGCGTCTGAAAAGTGTCAGGCTCGGGAAATAACCCTGAATGAAGGGTCTGTTACTAACAGAAGGAGTCCGGTATGAAAAGTACCACCTATGCGCTTATTGCTGTCGCCGCGATTGCGGCATTTGCCCTCCTGCGCGAACACTGGTCACATGTGGCAGGTTACTGGCCATATCTGTTATTGCTGGTCTGCCCGCTAATGCATCTTTTCCACGGCCACGGAGGGCATGGAGATCATCAACATCAAGGAAGTGAAAACGATAAAAAAAATTAATCCGGCAGACGGGGCCGCGTCGCGGCCCCGTTATCATTCCAGGTATCGTTCGTAGTCTCTGGCATGCGCAAAGGCATGCTGTTCAAGTTTGTTATCAGCGGGTGCCGCTGCCCGGAACGCCAGTGAGTTAACAGGATTGTTATTGATGACCAGCTCGTAATGCAGATGAGGACCGGATGAACGTCCGCTGTTACCGGATAACGCAATAGCGTCTCCCCGGGTAACCCTGGCCCCTTTAGTAACGAGTATTTTATTGAGGTGGAGATAGCGAGTTTTAACACCGGCTTTTCCCGTTACTTCAACAAAATATCCCATGGTACTGTTGTATTCGGCCCGGGTGATTTTTCCGTCGATGACGCTGACTATTTTCGTGTTCATGGGCATGGAATAATCAATGCCATTATGGGGACTCACTTTTCCCGATACCGGGTTAAGTCTTGCAGGATTGAAAGGCGAACTGAGTCTTGCTGTGGCCGGTAACGGATAATCGAGACTGCCTTTCCCGGAAGTATCGGAAAGGTTATAGAACTTTTTATCTGATATACGATACGCCGTGTAATTAAATGAACCGGACGTAAATTTATAGGCCACGACACGTGATTTTCCCGCTTTCTTTTGCAGTACGAGTTTTAATGATTCATTTTTTTTCAAATGCCGCAGATTAAACCGGGAAGGCAAGGAGCGCTGAAGAGTAGCGATCTCGTTCGATTCCAGCCCCGAGCGGGTGGCTGAAAGGTAGGCATTTTCTTTTACGACATCGGTAGAATACATTTACTGGAATTCGCCGTTAGCATGAACACTGCGGCGTATGCTAGGGGTTTTCAGGAGGCGTGTCATCTGTCAGTTAATCGGGAGCACCGTTGATGGTCGTCATTTTTGTAACATATCTTGTTTCCCGTTTGCTCCTGAAGCTCTGGGAACTGTATGACCAGCCCGACGGTGATGATTAACGGGACTGAAACAGGTTACGGCAGAGCAATATGGGGCTCATGTCCTGCTACGTAACCCGTCAGTAAAGCCCTGCTGCGCACCTGACGCTAAGCACTAACCCGCCTGCAGTTACCTGGTCGAATACAGCCCGCGAAGCTTTCTTGCCTGCGTCTGATGTGCTTCCGCACCGGCATTATTGACCTGCTCATGCACGAGAGCGGCTTTTTCTCCGGCATTCAGTTCGTTAAAAGAAGAAGACGAGGTCTTTGAATTTGCATCACTGCCGGACAGCATTTTTTTATGTTCCTCAATCATTTTCTGATGCGCATAGGACGCGCTGTTGTTCATAAATGAATGAGCAACAATGGCCCTTTCATGTTCATTCATTTCAGAGAATGAGGGCGTGTTGTTTTTATTAACCCTGTCCGGTAAGTTTTCATGCGTCGAGGAGTTCACATGACTGACGGCTGAGGCATTATTAACAAATCGATGTGCTTCATGGGCAATATCACTGGACTGAGCAAAAGCTGCCCCACAAAATAAAGCTGTAAACGCAGTGGTCGTGATTAATATATTCATGTGTAATTACCTTCTGAGGTACATAAAAGATGTCCTTATGATCATATATAAAAAAATCAACCTGTGGAGAAGATGACGTAAATGTAATACAGCCACGTACATTACACGATTGTAATGAATTTGTTTCTTAAGGTGTGCTAGATTCATTTCATTGTAAGTGGATGAACCAGTAATTTAATTTAAATCGGTTCTCGAATTCTGTCAGTAACCATACTTTAAATAAGGGAATGCGCATGCTGTTGAAAACGTCTCGACGAACTTTCCTGAAGGGGTTAACCCTCTCTGGCGTAGCCGGAAGTCTTGGCGTATGGAGTTTCAATGCGCGTTCCAGTCTGAGCCTGCCAGTTGCCGCATCCCTGCAGGGTACTCAGTTTGACCTGACCATTGGTGAAACGGCCGTCAATATCACGGGCAGTGAGCGTCAGGCCAAAACAATCAATGGAGGCCTGCCGGGGCCCGTTCTTCGCTGGAAAGAAGGTGACACCATTACCCTGAAGGTCAAAAACCGTCTTAATGAACAGACGTCCATTCACTGGCACGGCATTATTCTTCCGGCCAATATGGATGGTGTTCCGGGGCTGAGTTTTATGGGCATAGAGCCTGATGATACCTACGTTTACACCTTTAAGGTTAAGCAGAACGGGACTTACTGGTACCACAGCCATTCCGGTCTGCAGGAACAGGAGGGGGTATACGGTGCCATTATCATCGATGCCAGGGAGCCAGAACCGTTTGCTTACGATCGTGAGCATGTGGTCATGTTGTCTGACTGGACCGATGAAAATCCTCACAGCCTGCTGAAAAAATTAAAAAAACAGTCGGATTACTACAATTTCAATAAACCAACCGTTGGCTCTTTTTTCCGCGACGTGAATACCAGGGGGCTGTCAGCCACCATTGCCGATCGGAAAATGTGGGCTGAAATGAAAATGAATCCGACTGACCTCGCGGATGTCAGTGGCTACACCTACACCTATCTCATGAACGGGCAGGCCCCGCTGAAAAACTGGACCGGACTGTTCCGTCCCGGTGAAAAGATACGCTTACGGTTTATCAACGGCTCGGCAATGACCTATTTCGATATCCGTATCCCCGGGCTGAAAATGACGGTCGTGGCTGCAGATGGCCAGTATGTAAACCCGGTTACCGTTGACGAATTCAGGATTGCCGTTGCCGAAACCTATGATGTCATTGTGGAGCCTCAGGGTGAGGCCTATACCATCTTCGCACAATCCATGGACAGGACCGGTTACGCTCGAGGGACACTGGCCACGAGAGAAGGGTTAAGTGCTGCCGTTCCCCCCCTCGATCCCCGTCCTCTGTTGACCATGGAAGATATGGGTATGGGGGGAATGGGACATGATATGGCAGGAATGGACCACAGCCAGATGGGAGGCATGGATAACAGCGGAGAGATGATGTCTATGGACGGTGCTGACCTTCCGGATAGCGGGACATCCTCCGCGCCCATGGATCACAGCAGCATGGCCGGTATGGATCATTCCCGGATGGCCGGAATGCCGGGTATGCAAAGTCATCCTGCGTCAGAAACGGATAACCCACTGGTTGATATGCAGGCGATGAGCGTCTCTCCGAAATTAAATGATCCGGGTATTGGTCTTCGAAATAACGGAAGAAAGGTTCTCACGTACGCGGATTTGAAAAGCCGCTTTGAGGATCCTGACGGACGTGAACCTGGCCGTACCATAGAACTGCATTTAACCGGCCACATGGAAAAGTTTGCCTGGTCATTTAACGGAATCAAGTTTTCAGATGCCGCACCGGTGCTGCTGAAATACGGTGAGCGGCTCAGGATCACGCTGATCAACGATACCATGATGACTCACCCCATTCACCTGCATGGTATGTGGAGCGATCTGGAAGATGAAAACGGTAATTTCATGGTTCGTAAACACACAATAGATGTTCCCCCTGGTACAAAACGCAGTTACAGAGTGACAGCAGATGCGCTTGGCCGCTGGGCGTATCACTGCCATTTGCTCTATCACATGGAAATGGGAATGTTTCGTGAAGTCCGGGTGGAGGAATGATGCGAATGAAGAGAAATTTGAAGGCCATACCTGTTCTGGTCGCCGGTTTGTTTACCTCACAGCTTTCTATTGCGGCGGGCTCCGTCTCTGCAGATCCCCACGCCGGGCACGACATGTCTGCCATGCAGATGCCAGCAGATGAGAATTTCACTGAGATGACGTCAATGGAGCCCATTGTAACTGAGAGCAGAACGCCAATTCCGCCTGTTACCGATGCCGACCGGAAGGCTGCATTCGGCAATTTACAGGGGCATGCGATTCACGACAGTGCGATTAATTATCTGGTTCTGCTGGATCAACTGGAATGGCAACGGTCGGATAACACCAACAATTTCAGCTGGAGTGTTAACAGCTGGATTGGAGGCGACACAGATCGGATTTGGCTAAAGAGTGAAGGTGAACGAAGCAATGGGGAAACGGAGGCGGCTGAAGCGCAGTTACTCTGGGGACATGCGGTTGGCCCATGGTGGGATTTGGTTGCGGGTGTCAGGCAGGATTTCAGACCTGCTTCTGCCCGGACCTGGGCTGCTGTCGGTTTTCAGGGGCTGGCACTCTATAATTTTGAGTCTGAAATTACGGGTTTTGTCAGTAATGGCGGAAAAGCAGCCCTTCGTCTGGGAGGAGAATACGACGTTTTACTGACTAACCGGCTCATACTCCAGCCATCCTATGAGGTGAATTTCTACAGTCAGGATGATGAATCGCGGGGTCGCGGCAGGGGACTGACTGACACAGAGCTGGGGCTCCGGCTGCGCTATGAAATACGCCGTGAGTTTGCACCCTATATAGGCGTTTCCTGGAATCAACTTTACGGGAAAACATCCGATATGGCGAAAAGAGAAGGTGAGAAAGACCATCAGGTAGTATTCCTGGCGGGAGCCAGAATCTGGTTTTAACGCACTGATATAAAACACTCAACTAAACAGGTAAATAAAATGTCGATTTTAAATAAAGCCATTCTTACAGGTGGCCTCGTTATGGGCGTTGCTTTCTCTGCTATGGCCCATCCGGAATTAAAAAGCTCTGTGCCACAGGCTGATTCAGCCGTAGCGGCCCCGGAAAAGATTCAGCTTAATTTCTCGGAAAATCTGACCGTGAAATTCTCAGGTGCAAAATTAACGATGACGGGTATGAAAGGCATGTCATCACATTCTCCGATGCCGGTCGCGGCAAAAGTGGCGCCAGGCGCTGACCCTAAATCGATGGTCATTATTCCGCGAGAGCCTTTACCCGCTGGCACTTATCGTGTTGACTGGCGCGCGGTTTCTTCAGATACGCACCCTATTACCGGTAATTACACCTTTACAGTGAAGTAATATTATGAACGACCTGATTATGATTGTTATTCGTTTTCTTCTTTATCTGGATTTGATGGTAATATTTGGATTGCCATTTTTTCAGATATATGGAATAAGCGGTGTCAGACATGAAACCTATAACCTGACTAATTTCAGGTCGTTTATAACCTTTGCTGTTGTTACAGGCATCATTCTTACTGGCATTAATATGCTCCTGGTATCTAATGCCATGAGTGGAGTAACTGACCTCAGAGAATTATCCATCCATGTTATCGAGATGGTGATAGAAGAAACTGATGTGGGTATTAGCTGGATTGTCAGACTCTGTGCCCTGTTTACCACACTCGGTGCTTTGTTCCTTTACACTAATAAGAGAGTATTGTCCTGCCTGCTGATGACGATGAGTGGGGGCGTGGCGCTGGCTACACTTGCCTGGGGAGGACACGCCGTTATGCATGACGGTCTGCATTACTATCTCCATTTACTGAGCGATCTGACCCATCTCGGCGCTGCAGGTGCCTGGACAGGTGCTCTGGTTGCATTTGCTATCCTGCTGATGCGCAGAAACGAGCATAATGCACAGAGCGTCATTGTGATATCTGACTCCCTGGCAAAATTTGCCACGGCAGGAACGGTGATTGTTGTAGCCCTGATCCTGAGTGCGCTGGTCAACTATCTGTATATTGCTGAGGGTAACTTAACTCCCTTATTCAACAGTTCCTGGGGGAGGATATTGCTTGCCAAGACGGCTCTGTTTGTTCTGATGCTTCTTCTGGCTGCAGCAAACCGGTTTCACCTGGGTCCCCGGCTTGAAGTTATGGTCAGGGAAGGGAATTATGATCGCAGCGTTGCCCTGATGCGAAACAGCATCCTGACAGAATTCGTTGTTGCGATTATCATTCTGGGCGCCGTAGCGTGGCTTGGAATGCTTGCTCCGTCTCAGATCAGCTAGGGGACAGCCAAAGCTCATGCGTGAGATTTTTACTTTCATATCAGCGAGTTGACCATGCAGCGTATTTTAATCGTTGAAGACGAACAAAAAACAGGTCGTTACCTGCAGCAGGGACTGGTTGAGGAAGGCTATCAGGCCGATCTCTTTAATAATGGCCGCGATGGTCTCGGGGCCGCGTCGAAGGGACAGTATGATTTGATAATACTGGACGTGATGCTGCCTTTCCTCGACGGGTGGCAAATCATCAGCGCACTGAGGGAGTCCGGGCACGAAGAACCGGTCCTGTTTTTAACCGCAAAGGACAACGTGCGGGACAAAGTGAAAGGACTGGAGCTTGGCGCAGATGACTACCTGATTAAGCCCTTTGATTTTACGGAGCTGGTTGCACGTGTAAGAACCCTACTGCGCCGGGCACGCTCGCAGGCCGCAACAGTCTGCACCATCGCCGATATGACCGTTGATATGGTGCGCCGGACCGTGATCCGTTCGGGGAAGAAGATCCATCTCACCGGTAAAGAATACGTTCTGCTTGAGTTGCTGCTGCAACGCACCGGAGAAGTGTTACCCAGGAGTCTTATCTCGTCCCTGGTCTGGAACATGAATTTTGACAGTGATACGAATGTGATTGATGTCGCCGTGAGACGTCTGAGAAGTAAAATTGATGATGACTTTGAGCCAAAACTGATCCATACCGTTCGCGGTGCCGGATATGTCCTGGAGATCAGAGAAGAGTGAGGTTCAAAATTTCCCTGACCACACGCCTGAGCCTGATTTTTTCTGCGGTGATGCTTACGGTATGGTGGTTATCAAGTTTTATCCTGATTAGCACCCTGAATGGCTATTTCGATAATCAGGACCGCGATTTTCTGACAGGTAAACTTCAGCTCACCGAAGAGTTTCTTAAAACAGAGACGTTCAGGAACAAAACGGATATTAAGTCATTATCAGAAAAAATAAACGATGCGATGGTGGGGCACAATGGCTTATTCATTTCTATAAAAAACATGGAAAATGAAAAAATTGTTGAACTCTATGCCAAAAATTCTGTTGTTCCAGCGGTCCTGCTTAATAAGTCGGGTGATATTCTCGACTATATGATCCAGACGGAAGAAAATAACACCGTGTACCGCAGTATCTCGCGGCGGGTTGCCGTGACGCCGGAACAGGGTAAAAGCAAACATGTCATCATTACGGTTGCCACGGATACTGGGTATCACACCCTGTTTATGGACAAACTCAGTACCTGGCTGTTCTGGTTCAATATCGGTCTGGTCTTTATTTCTGTTTTTCTGGGCTGGCTGACCACACGTATTGGTCTGAAACCGCTACGGGAAATGACCAGTCTGGCTTCCTCCATGACCGTACACAGCCTGGATCAGCGTCTAAATCCCGATCTGGCTCCGCCGGAAATCTCTGAGACCATGCAGGAGTTCAATAATATGTTTGATCGCCTGGAGGGGGCATTCCGGAAACTGTCAGATTTCTCGTCTGACATCGCGCATGAGCTGCGCACACCAGTCAGTAATCTGATGATGCAGACGCAGTTTGCACTGGCTAAGGAAAGGGATGTTTCGCATTACCGCGAAATTTTATTCGCTAACCTGGAAGAACTGAAAAGGTTGTCACGAATGACCAGTGACATGCTTTTTCTGGCACGTTCAGAGCATGGTCTGCTGCGGCTGGATAAACATGATGTGGATCTGGCAGCCGAACTGAATGAATTACGTGAGTTGTTCGAGCCCCTGGCAGACGAAACAGGAAAGACAATCACGGTTGAAGGAGAGGGCGTTGTTGCCGGAGACAGCGATATGCTCCGACGTGCTTTCAGTAACCTGCTTTCCAATGCAATCAAGTATTCTCCCGATAACACCTGTACAGCGATACACATTGAGCGTGACAGTGACTGTGTGAACGTGATGATTACGAATACGATGTCCGGCCAGGTTCCCGCTAATCTGGAACGTTTGTTTGACCGGTTCTATCGCGCAGACTCATCAAGGTTCTACAACACGGAAGGCGCGGGGCTGGGATTATCAATTACAAGGTCGATCATTCATGCTCACGGCGGCGAGCTGTCAGCAGAACAGCAGGGGCGGGAAATTGTGTTCAGTGTGCGTCTGTTAATGGATTAATACCGTTATTCAGGAGAAACCCGGAAGGTGACAAAAATGTCATCGTTCAGTCACGCGATAAACAGAGGCGGTTTTTTATAATCAGCCATAAATCAGGACAGCGTGATAATTCAATCGCCCGGTTCCTGGCGTGATGATCAACCAGCCCTGAGATCAAATGCTTTCTCTGTTATAAGCCGTTGATTGTTTGGGTATGAAAACACCGGAGACCCAACCATGAAAAAGATCCTTGTATCATTTGTTGCCATTATGGCTGTCGCTTCATCCGCCATGGCTGCAGAGACAATGAACATGCATGACCAGGTAAATAATGCCCAGGCACCCGCCCATCAGATGCAGTCAACCTCTGAAAAAAGCGCTGTTCAGGGAGACAGTATGACAATGATGGATATGAGCGGTCACGATCAGGCTGCAATGACCCATGAAATGATGCAAAACGGCAACGCTTCTGCCCATCAGGACATGGCTGAAATGCATAAAAAAATGATGAAATCCAAGCCAGCAGCTTCTAACGAAACAGCAAAATCATTTTCCGAAATGAACGAGCATGAGAAAGCCGCTGTTGTACACGAGAAGGCGAATAATGGTCAGTCTTCAGTGATTCATCAGCAGCAGGCTGAAAAGCATCGCAGCCAGATCACCCAGAATTAACCCGCAGCTCCACTTGTCAGACCCTCATTTGACGCCGAAGTCACTGGCTTACGCTCCCGCCGGGAGCGTTTTTTTTCGTAATTAATAAGTGTCATCAAAAGCATCCATCACCATTATCATAATTGGCCCTGATCAAATAAAATTTAACTTATGTTGCGCGAGAATTCAGTTCATGAAAAAAATATCAGTATCATATTGTTTTTAATTATTATTTTCGTTCCCGGTTATATCCTATATCCAGGGTTCATGCCGCGCCGTATCCTGAGACTGGCTGAGAATACGAATGATCATAACCACCGAATGTGATGACACAAAATAGATCATGTGCTGTTCCACCGGCAGCGAGCAGATATTGTCTCCCAGCTCCGCGCGATGCGTGCCTATGTCATGCATGGCCAGAACGTCAAACACCGCTGCTATACTGTTACCAACGGTGCAAAACTGGGTCTTCCGCAACTTAGGTGGAGTTGTTTAAGCCAGAGGGCTCATGACTCGTCGTCGCAGTAACTCGAAGCCAGCTCGACCGTACATCTGCCGTTTCAGCATCTTCAGGCGGTTTACATGGCCTTCCACAACGCCATTACTCCATCTGCTGCTTATCGCTTCGTGTATTGCTGTTGCATCCGCTTCCATACCGGCCGCAACACGCTGAAGGTCAATGAGCCCACTTTGACTGACGTCAGAGAACCATTGATTTAACTGCGATTTATTCTTCGTTTTCAACATTCGATAGAAGTCGAGCGACAGCTGTTGCGCCATTTTCAGTTGCGGTTCTTTCTGGCACATCGATTCGATGAAGCGGGATGCATAGTTTTCTTCTCCTCTGATCATTCGCCAGGGCATTAACCAGCGGCTTACTCTGGATGCTGAGGGGAGTCGAACTGGGGCGATAACGGGACTGTTAACCTGCTTACGCCACTTAGCCACAGCATCCCTGACCGTCGTTTCGCTCCCGGTGAAGCCAGCATTTACCATCTCCCGCCATAGCTGCCCGGCATTATGGTTACCGTTTATCCGTTGTTCTTCCAGCCATTCCTGCCATGGTTCAAGTAACCCGGGTCTGGGTGGCTTAGTTGATATTTCAGGGAACGCTTTTGACTGTATCCACCGGCGAACCGTCACCCGGGACAGTCCGGTGATACGCGATATTTCTCTTATCCCACAACCCTTTTTATGAAGAGAGTCTACCTCAGCCCAGCGCTGATACCGTTTGTCACGTCGCTCTCGTTTAATACGTTCAGGGCGACGTAACGTTGACGTTGGCACCAAAGACGCTTCAGCATTCTGTTTTTTGGGGGGATAACTCGGTGGCCACCAGTCGTATCAATGGCATGTGTCTGTACATCATGCGCTCCAGCGCATCACCAATATTCTTCAGCAGATGCCAGCGATCGGCCACCTGTATTGCCTGCGGTGCACCATCGCGAGCAGCTAACGCATAGATCCCCCCACGATCGCGTGAGACGACCTGTATTTCTGGGTATTTTTTGAACCATGCCGCCAGAGTGCGTTGCTCCCGGCCTGGCAGTAACACCAGGGGGCGATGGGTATCAAGATTTACGATCAGTGTGCCGTACCTGTGGCCCCGATGCCATGCCCACTCGTCAATACCAACATGCCTGGTCCGGTTCTCTGTTTGTTCCGGAGCTTGAACCACTCTGCGCAGTAAAGTATCCGCGCTGATCTGTATTCCTGAAGCTACTGCAGCTCGTCTCCCTGCTTCACCACCTGCGATAAGCCCCAGCTGATGCTGCAGATTTTTCAGCAATGCAGAAGACTGCTGCTGCGGGCCTGCAAAGGGAGCAAGCGATTCAGCAAAAATTTTACGTGAACAGGAAGGGTTACGACAGTACCAGTGCCGGATGGCGAAGACTAACCAGAGGGCCTGGCCTGAGCATGGAAGATGCTGTACTCGCCTCCGCCGGCAACTATGAACAGAATGACTGTGCGTGAGGCACTCAGGACATGATGCCGTTTTACGTGTGGCGCGGAGATGGAGGGTTATTCCATCAGTACCAGTAATCTGTCGGCAGGTTTGCCACCCGCGCGGTAGCTGTAAAAGTCTCTTAAGTGAGGCCATTTTGTTATACATAACTTAAAACAGCTTAGATCCTTGTTAACTAAAAAGTTTCATCAATTTTTGTCCACCTAAGTTGCGGAAGACCCACTTTTTACCCGTTGTTGACAGCGGAGCACACCTTAACCCCGTGGTAAGCCTGATTTTTTATCTGATCGGGGCCTGCTCTTTCAGGGCAACCATGAATTACATCGTGGCTCAGTTGTTAGGGGCCGGCGCTGCTGCACTGTGCCTGAAGGCTGTCTTTGGCCACTCCCTGCTGGCCGGGGTGACCCGGGTCCATATGGGGGTATCACTGTACAATGCCTTTTTCATCGAAGGTGTCATGACTTTTATTCTGATTATGAGCATCCTAACGACCAGAAACCCCGCGATTATCAGCATTGCTGTTTTTCTTGATGCTTTTATTGGCGGGCCGCTGACGGGGGCAAGCATGAACCCGGCCCGTAGCTTCGGGCCGGCATTGGCCATGGGATACTGGGATAATCAGTGGCTGTACTGGGCCGCTCCGCTGTCTGGCGGGCTTGTAGCTGTTGCGTGCTGCCAGCTGTTTATGCCGCAACTGAAGTCACCCTCACCGGAATAAAGTCCCTTCCAGGACAGAATGCCTCTGATGAACAGAGGCATTCTTTTTTTCAGCAACCCACTGTCCGGCTACGCCTTTCCAGAATGAGAACATCTCTCCATTTTCCGTTCATTTCACCCACTTTTTCCCGGCAGCCGACTTCCCTGAATCCCTGGCTGCGATGTAAAGCAACACTGGCCTGGTTTTCCGGAAAGATGCCAGCAAGTAGCGTCCAGAAACCCGCACTTTCCGAGCCCTTTATCAGCCCGGAGAGCAAAGCCCTGCCCGCGCCTTTTCCCTGAAAATGAGTACTGACATAAATGCTCAGCTCTGCGACACCGCGGTATGCATGCCGGCGGGAAAAAGGAGATAGCGCAGCCCATCCCACCACTCTGTTATCAACAGTGGCGACGTAGCGGCAGTCCTGAAGATGCCCTTCATTCCATTCCAGCCACTCAGGTGCTGCGGTCTGAAAGGTGGCGTTCCCTGTTGCAATTCCTTCCTGATAAATTTCCCTGACTGCACACCAGTCCTCTTCGTGCATTTTTCTAATGATGATCTCTGCCATTTCTCTGTACCGTATGTTTGCTGTATTCATAGGCAGTCAGAAAACGAGCCTGCCTGGGCTTCCCGGCGGCGGGACATAATGCGCCCGTCAGCAAAGGATGAAGGTCATTTTATTTTTAGCGGGAATCGGTTTCTACTGTGACGGATTCATATGCATTTTTCCATATATATTGTGACGTACCTCATTTCTGAGAGGTATAAACACCGATCATGTTTTCTCCATGCCGCGTAAGTGTAAGGCCCCGGAGATGGAGTCATATTATGGACGTGGTTGCGCTCACTATATATTTCTATTATTCTGGAAATATAGAAATAAAATTACGAGGAATGGGATGGAGCTGAAAATCGCCGCGATGGTGCTGAAAGAACTTGGCCACACCACTCGTCTCGATATTTACAAAACACTCGTTAAGGCCGGACGTCAGGGACTGCCCGTGGGGGAACTGCAGCAACATCTCGCCATTCCGGCCTCGACCCTGAGTCATCATCTTTCATCGCTGATATCCGTCTCACTGGTTCGCCAGGAAAGGCAGGGGAGAACACTGTTCTGCCACGCCTGTTATGACAACCTTGCTGCATTGATTGCCTTTCTGACAGAAGAGTGCTGTGCAGACGAATATGCCCCGCCTGGTTTTATGTCACCACCGGAGAAAAAATGATTGCTGAACTGAAAAATGTTGTTCCTGAGCTGTTTGATACAGGTCTCACCGGGGTCCGCCTGGGTGTAAAGACAGTTGACCATCCTCCCCGGATCCTGATGTTGTACGGTTCCGTTCGAGAGCGGTCCTACAGCCGTCTGGCCACCGAAGAGGCTGCCCGGCTTCTTACCGCCATGGGTGCGGATGTCCGCATCTTTAATCCTTCCGGTCTCCCTCTGCCGGATGATGCAGCGGATACGCATCCCAGGGTTATGGAACTTCGCGAAATGGTGCGCTGGTCTGAAGGGATGGTATGGTGCTCTCCTGAACGTCATGGTGCGATGACCGGCATTATGAAAGCCCAGATTGACTGGATACCACTATCAGAGGGCGCAGTACGCCCTTCTCAGGGAAAAACCCTGGCCGTCATGCAGGTCTGCGGAGGCTCCCAGTCTTTCAATGCGGTAAACCAGATGCGTATTCTTGGCCGCTGGATGCGAATGATTACTATACCTAATCAATCCTCGGTAGCGAAAGCCTGGCAGGAGTTTGATGAAGACGGACGGATGAAACCATCCCCGTACTACGACCGTATTGTGGATGTAATGGAAGAGCTGATGAAGTTTACCCTGCTGACCCGGGAGTATGCAGCGTATCTCGTCGATCGCTACAGTGAACGTAAAGAGTCGGCAGAAGCACTTTCCCGGCGGGTGAATCAGAGCAAAATCTGAGGGCTGGTATGAGTGATGTAACGGCATTCAACAACTGCATGAGCGTGTTCTGGCAACAGCATGAAGCAGAGCTCTCCCGTTTTCTGGCATCAAGGACAGGCGATCGGGAGCAGGCAGCCGATCTGCTTCAGGAAGTCTTCCTGCGCGCCCGGGCCTGTGCAGACCGCTTCTGTGAAATGGAGAACCCGCGGGCCTGGCTGTACCGGACGGCGAGGAATCTGCTGACGGATGAGTACCGTGCCGCCAGAGACGTCGTGGTGCTGGAAGACGAGATCCCGCTGCCTGACGCCTTCCATGAGGCGGTTTCAACGCTGGAGATTTGCCTGCCTGAAACCCTGCAGGCCTTACCTGACGAGGAAAGATGGCTGATAGAAGAGGCCGATCTGAACCGGCGTCCCCAGCAGCGCCTGGCCGACGAGCTGGGGATCACGCTGACGGCGTTTAAGTCGCGCCTGCTTCGCGCCCGGAAACATCTGAAGAAGACGATGACGGAACTCTGCCAGGTGGAAGTGGATGATGCGTCTTCCGTCTGCTGCCATAAAAAAATGGATTAACCGCGCATCTTTTTCCCGCCTCACTCGTTTACCTCAGTGTAAAGCCCCATCATTCAACACTGAGGTAAACAGTCCATGTCAAAAATTGAGATCTTTGAAGCCGCAGGCTGCTGTGCGACCAGCAGCGTCGTGGTCAGCGATGAAGCCGTCAAATGGAACGCCAGCGCCGAATGGGCGAAAAAGCATGGTGTGAATATTCAGCGTTACAGCTTGGCAAAGAACCCGCAGCAGTTCCTGAATACGCCCGTCATCAGGGCCTTCCTGAACACGTCAGGAATGGAGTCCCTTCCCGCTACCCTGCTTGACGGCCAGCTGGTGATGGCGGGCAAGCTCCCGTCCCGGGAAGATATCGCCCGCTGGGCCGGTATTTCCCTCACGCAGGACTGGAATGAAGACAGCACGCAGCCGCGCTGCTGCAGCATTCCCCGTATGCCTTAATCCCGGAGGAGCTCAACAATGACGATGCCATTTTTACAGAATATCCCCCCGTTTATCTTCTTCACCGGCAAAGGCGGCGTGGGGAAAACCTCTCTGGCCTGCGCGACGGCGGTATGGCTGGCTGACCAGGGCCGGAGAACGCTTCTGGTCAGTACCGATCCGGCCTCCAATGTCGGTCAGGTCTTCAGCCAGACTGTGGGCCACCGGATCACTGGTATCCGCACCGTGGAAAACCTTGCGGCAATGGAAGTTGACCCGATGGCGGCCGCGCAGGCTTACCGCGATCGCGTGCTCGATCCTGTTCGTGAACTGATGCCTGCCGATGTCATCAGCAACATTGAAGAACAGCTTTCCGGTTCATGTACCACGGAGATCGCGGCGTTTGATGAATTTACCGCGCTGCTGACCAGTCATGAACTGCGCGAAAAATATGATCATATCGTCTTTGATACTGCACCAACCGGACACACCATCCGTATGCTTGAGCTGCCGGGCGCCTGGAGCGGGTACCTCGATGCACATCCTGATGCTGCGGCGAACCTCGGCCCTCTGGTGGGGCTGGAGAAACAACAGGACCAGTACGCTGACGCAGTGAAAGCCCTCTCTGATACGGCACTCACGCGACTGGTTCTGGTTGCCCGCGCACAGGCGTCGACCCTGAAAGAGGTCTCCCATACCCACGAGGAGCTGTCGGCTATCGGTCTGCAGCATCAGCACCTTGCCATCAATGGCGTGCTGCCTCCCTTTGCCGGTGAACAGGATCCGCTGGCGCACAGTATTCTGGCGCGGGAGGAACGGGCCTTACGGGCCATGCCTGAAAACCTCGCGCATCTTCCCCGGTCGATGCTGTATCTGAAGCCTTTTAATCTGGTTGGTCTGGAAGCCCTGAGGGCGCTGTTTACAGAGAGCACACTTGTTCTGCCGGATCCGGGAGCCACGCTCACGACGGTCGATTTACCGGAGCTTGCCTCCCTGGTGGAGGACCTCAGCCGAGCGGGAAAAGGGCTGGTCATGACGATGGGAAAAGGGGGCGTGGGGAAAACCACGGTGGCGGCTGCGGTCGCGGTCTCGCTGGCCAGACGCGGTCATAAAGTCCACCTGACCACCTCCGATCCGGCAGCCACCTGTCTTACACCCTGGATGGCTCGCTGCCAGGCCTTCAGGTCAGCCGTATCGATCCAAAAGCAGAGACTGAGCGCTATCGTCGCTTTGTGCTGGAAAATCAGGGAAAAGGTCTGGATGAAGAGGGACTGGCGGTACTGGAGGAAGATCTCCGTTCCCCCTGCACCGAAGAGATTGCCGTGTTTCAGGCATTCTCCCGGATCATCAAAGAGGCCAACGACCATTTTGTCATTATAGACACTGCGCCCACCGGGCATACGCTGCTGTTGCTGGATGCAACCGGGGCCTATCACCGGGAAATGGTGCGCCAGATGGGGCAGGCTCACGATCACGTGATAACGCCAATGATGCAGCTGCAGGATCCGGAGAAGACCAGAGTCATTATCGTGACGCTTGCCGAAACCACGCCGGTACTGGAAGCGGCCGGGCTGCAGCAGGACTTACGCCGGGCCGGGATTGAACCCTGGGCGTGGGTCATCAATAACAGCCTCGCGGCCGCGAAGCCGTCCTCCCCGTTCCTGGTCACCCGTGCCCGTCGCGAACTGCCGCTGATCGACGACGTTGCCGGGCATTATGCACAGCGCATTGCCCTGACGCCACTGCTGAAGGACGACCCGGTAGGCGTGGACCTGCTGGCTGAAATGGCGGGCTGACAGGTGGGGCGACGCCCTACCTCCACTTAAAACATTTCCTTATACAGGTCATAAGATGAAGCGCTTAATCTGCCGTCGCGAATTCCGGTAGTGTGTCAGTCAACGTCACAGGAGTCATACAATGCACATTATCAATGCTGAAGAGCAGCACATTCCCGCCATACGGCGCATTTACGCCCATCATGTCCTGCACGGCACAGGCAGCTTCGAGACGGAACCCCCGGACACGCAGGAAATGCTTGCCCGGGTGAAAAATGTTCAGTCACGTGGATTTCCCTGGTATATCGCCCTGCAGGGGGAGACGGTCATCGGCTACTGTTATCTCTCCCGCTACCGCGAACGCCATGCCTACCGGTTTACGGTTGAAAATTCGGTGTACATCGATCCGGCTTATCAGCGGCAGGGGGGCGGAAAAGCCTTACTCGATCATGCCTTAACATGGGCCCGGTCTCAGGGATACCGCCAGATGATAGCGGTTGTGGGGGACAGTGCGAACGTCGCGTCTGTAGCGCTGCATCTTCGCGCCGGATTTACTGAAATCGGCACGCTGAAGGACATCGGTTTCAAGCATGGCCGCTGGCTGGACACGGTGTTGCTGCAGCGTCAGCTGGGAAAAGGGAGCTGTACGCTGCCGGACAGTCCGGTACCCGGACGCTGAGGCAGGAGAAAGGGGGCATCGCCCCCTTTCGGTTATTTCAGCCGTTTCCCTGCCTCATCTACTACTTTCTCGCCGTCTTCCTTAGCAAATGCGCCTTTTTGCGCATCCGGAAGAATATCCAGTACCACTTCGGAAGGGCGGCACAGACGCGTTCCCAACGGTGTCACCACAATCGGACGGTTAATCAGGATCGGATGCTGAAGCATAAAATCGATTAACTGATCGTCAGTAAACTTATCTTCCTCAAGCCCCAGTTCTTCATAAGGCTCGACGTTTTTGCGCAGCAAAGCCCGGACTGAAATGCCCATATCTGCAATGAGTTTGACCAGCTCATCGCGTGACGGTGGATTTTCAAGGTAATGAATAACGGTCGGTTCATTACCACTGTTGCGGATCATCTCCAGCGTATTACGCGACGTGCCGCAGGCCGGGTTGTGATAAATGGTGATGTTGCTCATATCAGTATCTCATTACAAAGTGAAAGAGAGACGTAGCGCCAGCGCTGCCAGCGTTACAAACAGCACAGGCAGAGTCATGACGATCCCGGTGCGGAAATAGTATCCCCAGGTGATGGTCATATTCTTCTGTGAAAGGACATGCAGCCAGAGCAGCGTTGCCAGGCTACCAATAGGTGTAATTTTAGGTCCCAGATCGCAGCCAATCACGTTGGCGTAGATCATCGCTTCTTTGATAACGCCTGTTGCGGTGCTTCCATCGATAGAAAGAGCGCCAACCAGCACGGTAGGCATGTTGTTCATGATGGAAGACAGGAAAGCCGTCAGGAAGCCAGTACCCAGCGTTGCAGCCCAGAGTCCTTTATCCGCAAGTACATTCAGCACACCTGAAAGGTATTCGGTTAGCCCGGCGTTGCGCAGACCGTAGACCACCAGGTACATCCCCAATGAGAAGATGACGATCTGCCATGGCGCACCGCGCAGCACTTTGCCAGTTTTAATGGCATGGCCTCGTTTAGCTACTGCAAACAGGATCACAGCTCCAACAGCCGCAATCGCGCTAACGGGAATACCAAGCGGCTCAAGGACAAAGAACCCAACCAGCAGAAGTATTAAAACTATCCAGCCGGTTCTGAAGGTTGCCAGATCTTTAATCGCTTTTGCCGGTGCTTTCAGAAGAGCCAGGTCGTAAGTCGGTGGGATATCCTTGCGGAAGAACAAATGCAGCATAACCAACGTGGCAACAATGGCTGCAATATCCACCGGCACCATTACCGACGCATACTCGGTGAAGCCCAGTCCAAAGAAGTCTGCAGAAACGATGTTAACCAGGTTGGACACGATAAGCGGCAGGCTGGCTGTATCGGCAATAAACCCGGCAGCCATGACGAATGCCAGTGTCGTGCCTTTGCTGAACCCTAATGCCAGCAGCATGGCGATGACTATCGGCGTCAGAATAAGTGCCGCACCATCGTTGGCAAACAGTGCCGCCACCGCTGCACCAAGCAGAACGATATACGTAAAGAGCAAACGGCCACGACCGTTACCCCAGCGCGAAACATGCAATGCCGCCCATTCGAAAAAGCCGGACTCATCAAGCAGCAGGCTGATAATAATCACGGCAATAAAGGTCGCCGTCGCGTTCCAGACGATATTCCACACCACCGGAATATCGCCCACATGCACAACGCCAGATATCAGAGCCAGTCCCGCGCCCAGCATTGCACTCCAGCCGATCCCTAATCCCTTTGGTTGCCAGATAACCAAAACAATGGTCAGGACAAAAATAGCGCCTGCCAGTAACATAAAACCTCCTGACAGGGCGACTTTGTCGCCCTGTAGATGTCAAAAAATTAACTCATCAACTCTCTGAGCTTTTCAATACCGGCGGGCTCTGACGCCAGCACCGGAACAAGCGCTATACGGTCAGCATGCTGATTCTTAACAGCCTCAATCTGAGGCAGTTCCTGTTGAGCACGCTGACAAAGCAACGGAGAACGCGTATCCGCAATGGAAAGGCTGTTATTGATAATCCAGCCCCACGGATGAATCCCCGCTCTTTCAAGGTCAGCCTGCAGGTTTGCCGCTTCCAGCACCGGTGTGGTTTCAGGAAGCGTAACCAGCAGAACTTTGGTTCTATCCGGGTCCTGAAGCTGCATCATGGGGGTAGTAAAATGACCTTTACTCCCCATTTTTTTGGCAATCTCTCGGTGATAAGCCCCGGTCGCATCCAGCAACAGCAGCGTGTGTCCGGTAGGGGCGGTATCCATGACAACAAAGCGCTTACCCGCTTCACGAATCACACGGGAGAAGGCCTGAAACACGGCAATTTCTTCAGTACAGGGAGAGCGTAAATCCTCTTCCAGTAACCGTTTCCCTGCTTCGTCCAGATCTCTTCCCTTCGTCTCAAGAACATGCTGGCGATAGCGTTCGGTTTCATCGTGAGGGTTGATGCGGCTGACCTGCAGGTTTTTGAGGCTGCCGTTCAGCGTTGTACTCAGGTGCGCAGCAGGATCAGAGGTCGTGAGATGCACGTCAAATCCCATGTCGGCCAGCCTGACGGCGATGGCGGCAGCCATCGTGGTTTTCCCTACACCACCTTTGCCCATCAGCATAATCAGGCCGTGTTCACTGCGAGCGATATCATCGACCAGGCCAGAGAGTGATAAGTTTTCAGGCGTGTACAGGATGTTCGTTACCGGGAGCGGTAATGCCTCAGAACGGGTAGCCAGCAGTCCCTTCAATGCTGAAACACCAACCATATTGACTGGCTGGAGTAACAGGGTATCTGTCGGTAGCTCAGATAAACCGGCAGGAAGATTTGCCAGTGCCTCCTGCTCACGTTGCCATATCGCCGCGGCCAGGGCGTCATGTTCAGCTTCGGCTTCAGGCAGCACACCATTAATCACCAGATATTGATTTTTCAGGCCAATCTCAGCCAGTTCCTCATGAGTGCGGGCGACTTCCTGCAGCGTAGAATTTTGCAGTCGTGCAACCAGAACCAAGCGGGTACGTTCAGGGTCGGATAACGCCTCTACCGCATGAGCATACTGCTCACGCTGCTTTTCCAGCCCGGCCATCGGGCCAAGACAGGAGGCACCATCTGGATTGCTTTCAATAAAGCTACTCCAGGCACCAGGAAGCTGGAGAAGGCGAATCGTGTGGCCCGTCGGCGCGGTATCAAAAATGATGTGATCGAAACGGGTCAGCAGGGAAGCGTCTGTCAATAAGCCGGTGAACTCATCAAACGCCGCAATCTCAGTGGTGCAGGCTCCTGAAAGCTGCTCGCTGATACTGTTAACAACGTCATCAGGCAGAAGACCTTTGATAGGATCAACGATTCTGGCCCGATATTGCCGGGCGGCTTCCTGCGGGTCAATCTCCAGAGCAGAAAGCCCAGGAACTGCTGTCACAGGGCGAATCGTGTTACCGATAGCCAGATCGAATACCTGACCGACATTGGAGGCCGGGTCGGTACTGACCAGCAAAACCCGCTTACCCTGTTCGGCAAGGTGGATAGCCGTCGCGCAGGAAATGGAAGTTTTTCCTACACCACCCTTGCCAGTAAAAAACAGGTAAGGCGGGATATTCTGTAATAATTTCATATGTCCTCCTGACATATTCAGCAACAGGAAGTATTACCACCACAGCAACTGGTGGGAGCTAACCCTACCTTCTCCAGCGGAATACCGAACCAGCGAGCCAGCTCAGCGCGTTTTGGGTATCGCCCAGCCATCACCGTTTCGCCGTCCAGCAACAGCAGCGGAAGCCCTTCTGCGCCGGATGCATCGAGGAAGGCTTTCGCTTTCTCATTGTGAACAAAGCTCATGGGCTGCTGCGCCAGGTTGTAACGTTCAACCTGTACGCCACGTCCTTTCAGCCACTGCATATCAGCAGAAAAATCAACCAGAACCTGATCGACATCTGAACCACATACACCGGTACTGCAGCACATTGCCGGGTCAAACACCGTTAACGTCTTCATTCTGAATACCTCATACATTCGAAAAAACACATATGTTCAGGCAAATTTTTTAGATGCAAACAGCCTTACCGCTACCAGAGCAGTTTGCCGATGCCAGCTTACGGGCGATGGCCTGTACGTCGTCCTGTTGGCTTAACCAGGCCTGCTCAATCACCTGAGCAGCCCAGGAAGGAATATGCGGGGATAAGCGATAATGAACCCATTTCCCCTGCTTGCGATCCAGCAATAGACCGCTTTCCCGGAGCATTGCCAGATGACGGGAGATCTTGGGCTGGGACTCATCCAGCGCCGTGCAGAAATCGCAGACGCACAGTTCTCCCAGCTCCCTGAGCAGCAGGACAATACCCAGACGGGTTTCATCGGACAGGTTTTTGAAAAGCTTAAGGGCTGTAAGGGGCATTATTCCTCCTGTTCGGTTGCGTAAAGCATACGCCCGAAGACAAAAAAAACAACCATATATTCGGAAAATCGAATGTGTGAAAGTGTCAGATGACGCTGTCACGCTGGTATACGTCCATTACTTTCCGGGGAAAATACATGTGTGTTACAGAGATCCGACTTAGCATCTTTTCGGATCTGCGTGGCGGAAAACACGCAAAGAATATGATAATCAAACCAAGCGAATAAAATCATACTGAATGTGATATTTATCATTAATCGCAAAATCATATCTGATATGATGTTTGCTCAATGCAATATAAATCATACGAAATATGATTTTTGACTAAACCGGACATGTTCAGACGGAGCGTGCAGGATGGATCAGAAAATGACGTTTTCACTCAGCTATGAGCAGATGACGCAGATGGCAGAAGAGGAAATAAAGCAATGCGATTTTCGCAGGGATGGAACCCATTATGTCTGGGAAGTGAACAAGGCTCATGACATCCTCCGTTTCTGGTATCTCCTGGCGCTGCGTGGACACACTGGCCTGTCCACAACACGGGTCGAAGCAGACTATAAACGGCTAAAAACGCTCATTTCTCAGAGGAATGAGGGACAATGATGCGGGAAAAATCCCGACGTCCGTCGCCACTGCAGCGGCGGGTGCTGATTGTGCTGGCCGCCCTCGATGCGAAACGGCCGGGCCCGGTGGCGACGCGGGATATCGAGCGGGTGCTGGAGCAGGGCGGGGACGCCCCGGTGTACGGGCCGAACCTGCGCGCCTCCTGCCGGCGCATGGAAGCCGCGGGCTGGCTGCGTACCCTGCGCGCCCCGAACCTGCAGCTGGCCGTCGAGCTGACGCAGGACGGTCGCGGCATTGCAGAACCGCTCTTCCAGGCAGAACGCGAGGCTGAAACGGCACGACAACGACTGACAGACGTCCGGCGTCTGCCGTTACGCCAGACGGCTGCCGGTGACGCGGTGGAGCTGCAGCTGGGTGACGGTCATTACTCCCTGCGGGAAGCGGCCTACGTGATCCGTCTGGACGGTACCACCTGCCTGCAGCTGACGGATGCCGGCGGCATACGCCGGATAAAAGAGGGCGATCCCCTTCAGGTGGCCAGCTGGTATCAGACCTGTTTTGATGCAGGCCTGCCGGTCACCGTCCAGGTGAATGAGAGCCGGGACTGATCGCCACCACACAAGGAATATGAGCATAAAATGAAAGTCACTGAACCCGGGCTGAATAAGCTGATCGATAACCTGAACACCCTGATTTGCGAGGACAGCCTGCTCACGCGCCAGGAGCGTGAAACGCTGGTACTGGCCGTCGCCGCTATCGGCGCCATGAAAGCGCGCGTCGGCTTGAAAAAAGGCGATGCGCCGACCGTTGCCAGACGGGAAAAAAGGGAGAAAAAAGACCGCCAGCCTGATCCGCGTTTTCCGCGAGCCGGTCATCCCTGGCAGGAAGACGAAAAAACCTTACTGAGTGATGCGCTCGATTCGGTACCGGATGAAGAGATTGGCAAGCATCTGTTCTGGCTTTCCGAGAAACTGGGCAGAACGCCTTTCAGTGTTGCTTTCCAGATCGCGGCAATCAGGGAGCTGCAGGACGGCTGGGAGGAGCAGTTCAGGGAGATTTCGGATAACATTCGCTTGTCCGGTCTGAGCATCAGTGATTATCTGAAGCAGAACGGCACGGATCTGAACGCCTGAATGCCATTTTCGTTACAGACAAATTATATAACTGAGGGCAGTGATGAAAACAGCGGTATGGGTAGTGGTGTATTTCGCGATGTGTTTTCTGCTTTTCACAGGATGGATGTTCGCCTTCGCGCAGTATGCGCCCTATAACGGGCAGGAGCACGCGTTCTCTCTGACGTATCTTCTTAATTTATTTTTTCTTCACGTTGTGATGGTACCTTACTACGAGTTCTTTCAGACTGAACCATACAGCAATGCATTAATGAGTCTGGCAGATGAATCCGGTCAGATGATACGTTTCCATCAGGTGGTACCTGTTCTCTGGATATATAGCCTGTCCTCACTCTTAACTTTTGTGGTTTACATCACATATGCAAAATGGTTCACTCATAACCGACTGAAAGAAAAGCATCTTCCAGAATGATATTACCGGGATACCTCAGGATAAATAAAACTAATGACGAAACAGGAATGGATTTTTCGACTAAGGCGCTGTACATCAAAGGAAACCCTGGAAAGGATAATAGAAAAAAATCAATATTCTCTGTCAGATGATGAGCTTGAGCATTTCAATGCCGCGGTTGATCACCGGCTGGCGGAGATGACGATGGGAAAGTTGTATGACCGGGTACCGCCAGGTGTCTGGAAATTTGTGAAATAGAACAGGTGACCTTATGAGTTACGGCTGGCTCTTCGAAAATTCGGATGATGACATTTCGGGTTATAATCATATCAATCTGGAACACCTCCCTCCGGAGCTAAAACAGGTTGCTCTCCAGATAGTACAAAATCAGTTTGATCGTGATACTGCAGAGAAAAAACTGGCAGAATTAATCCAGCAACTCGATTTTGATATAACTGCAGCAGAACTGTCAGCATATCTTTTTAAACCGGGCCATGCCTGACGGCTAACCCGGTAGCGATAATAGTGGAGACCGACGGAGGCCTTCACTTTGGCCGCGGGATCAGCGTCCTGCGGATGGTTTCCATCAGAAGTTGATAGTGCACAGACGGGCTTTTATCCAGCCGCAGACCGTTCTTCCAGCATTCATCCGAAAATTTTTCCGCTTCATTACCGGTACGATCTTCAGGCTGCCGGCTCTCAAGCCAGCAAGTCTGTACTTCTTGAGCTGTTCTGTTCATTAACTTAGTCCTTGCCTCGTTAGGGGATGACATCCCTGATTGTGCTGTCACGACACGACAAACACATCAACTTATGTCACGCTAACGAAGTAAGTATTTGATATTTAACATAAAACGCATTAAGCGCACCAATGCTGTGGCAGCAAAGTTGTATTATCTGCCTATGGCTAAGTTAAGATGTCCGGCGTGTCTAAAAATGGGAGTGCCCGGGAAGGACTATCTCAGTGACTTAAGACAACTCAAAAGTCTGGGCGGTCTGAACTTCTGCGATCAGGACTCAACTCACGACACAGACTGATAAACGACGTCTCTCGGCGCCGCTGCAATGGCGGTGACTATGACCACATGATCACGCATTGAATCAAAACCATCTGCCGGGCATAGAGCAGGCTGACGCGTTCCGTGACGAGCTGCGCCACCGTAAAGGCTTCCGTTATCTAAATCCTGGTCCCTTAAGTCTCTCACACACAGCAGCAGACAGACTACCTGTATCATATTTATTCGTACAGTCGCTCTGATCTTTAACAAAAAGAACTAAAGTCGTCATAATCAGAGATACAATTAGGCCCGGTATTAATCCCTTAAAAGCATCCTTAACCTTCTTATCTTGCCTGTACCCCATAATACAAAAGAAAAATATGGGGAATGAATACAGCGCAAAATCCATTATATTAAACAAACCTAAGAACATTACCGGTAACGCCAGAATGGGACCGAAAATGAATGCGATAATGATTGTGACGATATACCCATTCATAAATCACTCCTTAATTAAATGCTGTCGAATTCATTATATGTTGTTCTTATTTAGAATGACAAACTGTATCGGTCAAAATTCCTCAATTAATGAATATAAAGCTGCAGGAGTATGTCGGTAGCTTACAAACATCACCTCCAGATTATGATGGCTGACCAGATATAAGGCACGCCTGAGAGCAGAAATTATCCAGCCAGGTTCATTACCAAATGCTCCGCCTCCGACCATAGTCACATATACTCTCGGATTGCCTGTAAGCCGGTAGTTCAGAACACCTGCCAGCAACGTTGCTTCGTAACTGGCTTCCAGTACCAGCGATGCAAAAGGAGCCCATTCTTCCCGGGGAGATGAGTTATACGCGACAGGTAAGGCAGAGCAGAGAGCCTGAGACACAAACTGATCTTCAGGTACTCCTGGTATAGTGACTTCAGTATCTGAGTGCAATCCGATGCGTAACTCCTGTCTGAGCCTGTCCCGCATTTGCTCATCCAGCGATGCAATATAACGGCTAATAGCCTGCACCGTATTAGCCGACATCAGGGCATACCCGTTTTTCATTCGTATGCCATCAATGCCGATAGCCTTTTCCATATCAGCCAGCGTGTTAAGCTGGCTGGTAGTGGATTGTCCAGTCTGTGACCCCATCGGGACAAGATAATTACGAAATACTGTGGCAGCAGCACAGGCCATAGCGCAGGCAGGTCCTTGAGTATGATCAAACTGGTAATCGGTAATCCCCTTTTCTGGCGTTGTATATTCACATGGCATTTCGAGTAAGTTGAACTGACTGGCAACCTGGATCAGCGCGCCCTTCACTTCGGATTTTCGGTGGAGGTCATATGCATCAGCCTCAAGTATGTCAAATCTGCACCTTCCATACGGTTCTGTCACAAGATTGCTGACCGCTTTCCTTAATTCGGCCAGACTCGGCATGGTCAGAATACCAGAACGATAAGAAACAGATGGCTGGCTTCTGGTATGAAGAAAAGGGCCTTCCTGGAAAAAACGAGCCTGAGTCTCTGCATAGTCTGATTCTTCGAATCCAAATACGTCATTAAACCAGCTCATGATAAGTTCCTTTATTGAAAATGGAGACATTTTATTAATATCTTTATTTATAGGTAAATTCAACAATTAAATTTTACTGCCTAACAATAATAAATTGTAAAAATGAATTATATATTCAATATGATAATTAC
CAATATGATAATTACTTATTAGACTTGCGCTGCTCAATATGATAATTACTTATTAGACTTGCGCTGCTTTTAATGCATAAGTCTGAAGCTTTTAAAATCTCCCTGTCGTGATAGCTGTCCATATTGATGATTGAAATTAGTTACGATGCACGGCTAATTTTAAAGCTAATGTATGCGTACATTAGCTTTAAAACACGGATCAGCCTCCGACATCTCATAAGCCAACAGCCTCGATGAGCTCTGGTCCCTGATTCTTAACATTACCAACAGCGCGCGTTACAGGATGCCATAAGAAATGATCAGCGGACACAGCTCCATCAGCAGCAATTTCTTCAGCCTCCTTACCCGAAACGTCCTGTTTCATCCACTCCCGGGCGGCGTCCGGTACCAGGACAAGCGGGCGCCGATCATGGATATCAACGAGACCTTTATCAGCCGCGGCCGTGACAATCAGAAACCCTTCCGCCTCATCACCACGCTCAAACGGAGTGCTTCCGATCGCGGCCATGAGGATTGGCTGGCCATCTTTACGGTGGATGAAATAGGGCTGCTTCTTGTCTCCTTCACGCTTCCATTCAAACCAGCCATCAGCAAAGCAGATCGCCCGACCGTGCTGCCAAAGAGGTTTAAACATCCTGCTGCTGGCTGCGGTCTCAACCCGGGCATTAATCAATGGCGGTTTATCCCACCACCCTGGTGCGTAACCCCAGTGAACCGGATCGAGCTGCAGCTGTTCGTCGCGTTCGCTCAGAAGTAACACCCTGGTACCCGGGGCGACGTTATAGCGACCGATGGGTTCCGGGTCGTAGGCAATATTTCGATCGGCTTCATTGGCGAAGAGAGAAAGATACTCTTCCCGCGTCATTGACTGAGGGGTTTGAAGCCCAACCGTACGAAAACGTACGCTAAGTTCATTTCTTGAACAACCTGGCTGACTCTATGTATTTGTACAGCGTTGGCCTCGATATCCCCATCAACACACAAATCTGCGCAACTGTATGTTTTTTCTCGTTATAGAGTTGAACAGCAAGGGCCTGTTTATCCTTACTCAGTGTTTTCGGCCTGCCGCCCTTACGTCCTCTGGCTCGTGCTGCCTGAAGCCCGGCCTGAGTTCTCTCTCTTGTCAGGTTGCGTTCAAATTCTGCCAGTGCCCCAAAAAGATGAAATATCAGCATTCCGGAACTGGAGGTTGTGTCGATGGATTCCTGAAGGCTTTTTAAACCGATACCTTTCGACTCCAGATGTTTAACCATTTCAATCAAGTCTTTCAGGGAACGGCTCAGACGATCCAGTCGCCAGATCGGCACTGTTGCAAATAGTCGGTGGTGATAAACTTATCATCCCCTTTTGCTGATGGAGCTGTACATGAACCCATTCAAAGGCCGGCATTTTCAGCGTGACATCATTCtgtgggc
cggtAACTGATGCCGTATTTGCAGTACCAGCGTACGGCCCACAGAATGATGTCACGCTGAAAATGCCGGCCTTTGAATGGGTTCATGTGCAGCTCCATCAGCAAAAGGGGATGATAAGTTTATCACCACCGACTATTTGCAACAGTGCCCTCTATTGCGTGACGTAGATTCGTGACGTATAGTTACTGCAACTTATTTGTTTATAACTACCGTCAGGTACAAAATTATGTCTCCCGTACAAGCTAAACAAAAGCAGCATGAACGCTACGAAGCCGTAGCGGTGCAGGTTTTGCGTGGTCGTGCCGGTTACAAACCTGCCGTGAAAAGCCGCTTCAGTAAGTCAGCTAGTAGCAAATTCGCTCATACTATCGCTTTTGCCTGATCCTGAACTTTGAGGCACAATAAACCATCATTCGCTGATGGTTTTTTTATGCCTGTTCAAGACGTTATTCCCCCCTATGAGCAGATGTACCTGCTAAATCAGCAGCTGATCTGCAACGCTGATCAGTTCAAACATGCCGTTATCACAGTTGGCGGTCAGGCTGTGCAATACTGGATATCCTATTATCATGCACAATACGGCGACAGATTGCCTGATGAGCGCCTCACCACATCTGTTGACTGCGACTACAGCGCCCGGAAAGATGATATTGCGGCTATAGCAAAAACGCTCAACGTTAAGACGTGGGAGAACAAAGACGGTCAGCCCCCATCCCTTGCGCAGTTTATGCTTATCGATCAGGATACACACGATATCAAACGGGATGATGGACGCTTATTTGCCGTACCGGATGCGCCTGACGAGCCAAATGTGGTGGATATTATCGACCGCCCCGGAGGCTTTGACCGTTCTGATTTTCAGGGGAAAAAGCTTTACCTGTATACCGCCCCGTTTTATGTAGAAGCAACCGGCCCCGGCATGCCTGAAATGAATGAAAAGGTAAGGGTATTGAACCCTGTCGCCTGTATGCGCTCGCGCTTTAGCAATCTGATTGCCTTGCGCCGTGATGCTGAAATTGAAATTGCGCGTATTAACGCGCTCAAGATCCCGTGTTATTTCTTTCTCATCGAACAGTTTGATGAACAGCCGTTCAAAGTTGCACGAGGAATCTTTATGGATTTATGGAGGCTCGCGAATGACGAAAGCTGTCTGCGCCATCAGGCCTTCTGGCATAGCTGGCAGGGGCCGCTTCTTGAAGGGCAACAAAGTAACAACATCACTCTGATTGATGTGTTGGAAGGCGTACATGTATACCTGGAAGGGCATCTTGATGACTTTGAAATACCGGAAGCCTTTGTCACCAAAGAAGTACCGCTAAAGCTCGCACAGCTGCGTGAACGCTGGGAGCGTTACGTGGTACTCAATGCTGAATGGGCAGCAAGAGGGCGCAGGGGATTTGAACGTAATCCCCGTGATGATTAGCCCCCTTTGGGCTGAAAAATTTGCGCATGTGCAAACCACCGGAGCACACGCTAATAGGCCGTTCAGAAGGTGAGCGTCAGGCCACTCTGAAAATTGCCCGTACCATGCTGCAGAACGGCATTGACCGCAATACTGTCATGAAAATGACCGGTCTGACTGAAGATAACCTGGCACAAATCCGCCACTAATCCCCCTTTCCTGGCACTCCCTGCCGGGCCATCAGTGAAAACTGGTGGGGCAGGGAGGCATCAGACTCAGGCTCAGCCTGCCAGCCACAGCGATTTAACAGTTTCATTATCCCAGTTACGTTCCCTGTCAGACGTACTGTCAGCGGATTTGTCTGTTGGCCATTGTCGTCAAAAGCGGCATCAAGGTTTGTCCGTAAGAGATAAACACCGTTTACTCCAGGATTGAGTACCAAAGCATATCGTCCGGCCCATTCTCTGTCGCTCATTACGCGGTAATTCCAGCCCATGTCTTTCGCTGTTTCCAGCGCATACGTCAGGCGGAACATGTCGTTCTGTTCAGTCAACTCGCCGCTGCAGGAGCGCCAGACATAGCCCAGTTTGTCGGCCAGCTTAGCTCTCACACCCAGCAAACGCCCCTGATTCAGTAACCACCCGATATCCTGTGCCACATCGCGCGAGAATCGCCGTTGCTTCAGTGCTGCCGCGAGCCAGCGGGTGAGAAAGAGATTTTCCTGTGCGGGAGAGAGTTCTCCCTGCTCCTGTCTGGCCAGTGCCAGCGCGACCAGTGCACACCATGCCAGATGGCCTGTTTTTTCTGTCAGCGTCATAACAGATACCTCCCTTCAGTCTTACTGATTCCCTGGTCTTAAATCTCAGTTGTTCAGCTCTGTACAGTCGGTCTCAGCTGCCATGTTGCCCCACCAAAACAGGTCACACCGACCACCTGCTCCCAGGTTTCCTTCTGCTCCAGCAGCTTCTCCAGCGCATGAAAGTCCGCGCGCGAGAGCACAATATCTTCCCGCTCGCCGGGCGACTCCAGAATATACCCCTCAGGTATCCGCGTGGCCGATTCAGCAGCCTGCCGTGAGGATATGCGGTAAAAGGTTTTGATGCATCCTCCGCGAGTGAGGGCATCGAGGATGATGCTTTCGGCAACGCGCATGACTGGCTCCGGTTAAAAGTGTTTCACGTCTTTGCCGGTGTGCAACTGGCGACGCTCATCATGCCGCGTAGTGCTTCCACAGACAACGGCTTTGCCTCATTGCCCCGGTGGACCATCGCATGGCAGTTCGGACAAGGAATGCTATGGTAAATATAACCTTCCCCTTACACTCATGAAGCTTATGGAAGAATTATTCACTTGTCCGATATGTAAACTCTCATTTGGCCATAAAGCTAGGTTGAGAAAGCATATAAAAAAGCATACGAAATCCCTTGAAAAGAATCTCGCTAAGGCCAACTCAACCAAAAAGGCTGAGCATGAAAAGATGCTTATTCAGGAGAGGATTGCAAGGACAGGTAGCGCTTTTAAAAATGAATCGGAGAGAAATAAGTACTTTGAAAGAAGGCGTGCTGAAAACCCCATATTTGATATCGATACGCCGATCAGAAAGGCCTCGTTTATAGTGAATGCCGGTGCCTTTGGTTTGGGTAAATCCAGAAAAAACTAGCCGTTTTTTTGGCAAAAGCAGATCTAATGTCCCCGTGGTGAGTATATAAAAAATTACGGGGAGCTGAGCGACCTTCGTCTAGCTCTCTTCTTGTTTTTTTGCCGCAGCGGACTCTCGCGTGCGTCAGACACAAGTGGCGCAGGGGACGGGTTTTTGATGCGCGTCAGCGCATGGGAGGCGCCATGCGCCTGAGACCCCCGCAGCGAAGCGAGGACGAAAAAAGCATTACGGCTTCAGCCGTAATAATCCCCCACACTGCTAAGCCCAGAACAAACCCGCTAAAAACGATACAGAAGCTGCTGTACGCGGTCGGAGTGGTCCCGACAAGGCGTTAGCCGCAGTCGGGGCGTATCTCCGCGTTAGCGGGCCGCAGGGCCGCTTACGAGCGTGTACTAAACAACTGACCACAGCTCCACCTACAGCGATGAAGAAGAATAGTTACAACACCCATCATTAAAAGCGACACTACTCCCGGCCTTCGGCCGGGGGCGGCGGCGCTTTTCAGTGGTGGGGAGGGGCTCCTGGCTGGCAAACCGGCGCCGGTTTTATGACGGATTTCCTTTTGAATGCTGTAACTAATGTGGTTCTCTGGTCGGGGCCCGTCGCGAAGCGATGGGCGCTACTTTTATCTGAGCGACGCGGACGCTTGCGGCCGCTGTAAGCGAAGGCCTCACTGAGTTATTCACAGAGCCGGCAAAGACAAAAGATCTCCCTGCAGCTTGCAATGCAGGGGATTAAAAAAGTGGGGTAAGACTATTTTGCAGGTTTGCTGTTACCCTTTTGCTAAATTCCCTGTTTATTCATTTGCGGGTTTTTGTGGATAAGTGAAAACCTGGTGCGAACGTCACAGGGTATACGTGCTCAAACCAGCGATGGTCCGACGGCCGGAACGTCAGATGGATAAAAACCAGGCAATTTCATGAATCCGGACAAACGCCAAAAGCCCCGGGCAGGGGCATAGAAAAAATGGCACTGTTGCAAAGTTAGCGATGAGGCAGCCTTTTGTCTTATTCAAAGGCCTTACATTTCAAAAACTCTGCTTACCAGGCGCATTTCGCCCAGGGGATCACCATAATAAAATGCTGAGGCCTGGCCTTTGCGTAGTGCACGCATCAc
CGTTCAGCCAGCATCTCCTGCAGCTCACGGTAACTGATGCCGTATTTGCAGTACCAGCGTACGGCCCACAGAATGATGTCACGCTGAAAATGCCGGCCTTTGAATGGGTTCATGTACAGCTCCATCAGCAAAAGGGGATGATAAGTTTAGGGGTCTGACGCTCAGTGGAACGAAAACTCACGTTAAGCAACGTTTTCTGCCTCTGACGCCTCTTTTAATGGTCTCAGATGTCCTTTGGTCACCAGTTCTGCCAGCGTGAAGGAATAATGGCCGAGCATATTGATATGTCCGTGGCAAAGCGGGGAGAGGCGTGCGATATCTTCATCATTCAGTGTTTCACCCTGCGCCCGGAGATGATCCAGGGCTGCCTGCATATAAATAGTGTTCCATAACACGACGGCGTTAGTGACCAGCCCCAGTGTGCCCAGTTGATCTTCCTGACCGTCGGTATATCGTTTTCTTATCTCACCTTTTTGACCGTGACAGATGGCTCTGGCAACGGCATGGCGACTTTCTCCCCGATTAAGCTGGGTCAGAATGCGCCGGCGGTAATCTTCATCATCAATATAATTAAGCAGATACAGCGTTTTGTTGATGCGCCCCACTTCAATGATTGCCTGAGTCAGTCCGGAAGGACGTTCACTTTTCAGCAATGAACGGACCAGCACTGAAACCTGTACTTTGCCCAGCTTCAGGGAGCCAGCGGTCCGGATCATTTCGTCCCACTGAAGGACTATTTTTCGGGGATCTGATTGCCCTCTGGCAATATCATTCAGCACGCCATAGTCGGCATCATGGTCCATTCGCCAGAAAACCGAAGCACCGGCATCAGCCAGGCGTGGAGAAAACTGGTATCCCAGCAGCCAGAAAAGGCCAAAGACAAGTTCGCTGGCACCTGCTGTATCGGTCATAATTTCGGTTGGATTCAGCCCGGTCTCCTGTTCCAGAAGACCTTCCAGCACAAAGATAGAGTCCCTCAGCGTCCCCGGTATAACGATGCCATGAAAGCCGGAATACTGATCGGACACAAAGTTGTACCAGGTGATCCCTCTGTTATTACCAAAGTATTTGCGGTTCGGTCCGGCATTGATTGTTCTGACTGGCGTAACAAAGCGCATTCCATCTGCAGATGCCACTTCTCCTCCACCCCATATCTGTGCCAGTGGCAGCGTTGCCTGAAAATCAACCAGTCTGGCATTAGCGCTGGTGATAGTTTCAGCCCGCAGATAGTTCGCTTTTGTCCAGTTCAGCCGGTGTCGGGTCAGTGCAGGAACATTTGATCTGATCAGTGGTTCCAGACCGATATTGCAGGCTTCAGCCATCAGCACGGCGCTGATGCTGACGGGCAGATCATCAACTCTGGCACTGGCTTCACTAGCATGGAAAAACTCATCAGCAAATCCGGTATGGGCGTTAATTTCGAGCAGCAACTCCGTTAAATCCACCGGAGGGAGTAGATCACTGATCATTTTGCTCAGTCGTTTCAGACTGTCCGGCTCATCAAGACTGGCGAGGGGAGAAATTGTCAACCGGGGCTTCGGGCCAGAAACATCGAGTTCGACAGCCTCATTTTCGCAAAGACGTGCAGCAACCTGTCTGTAACGACTATCAAGCTGATGACCCAGAGATTTTATTGCTTCCTGCGGGTCTGTCGGGTGCCCCAAAGAACGATAAACCTTAATCCGGTTTGCCTGCCAGTCAGCACCCTGTAGTAATCTTGCACGAGGATCTCCCCACCGGTTACTGCCGGTAACGTAGACATCCCTCCGCCTCAGACTATCCTGCAGTTTACTGAGAAAGCAGAGCGTGTATCCCCTGCGGGTGATATGTTTTTCCTTGTTAATCACCAGCCGTTTCCATGACCGACTGATAATTTCCGTTGGTGCGTCGTCAAAAAACTGCCGCCGTGAGCTGAACTCCCGGCTGAGGTAGTCACAGGCATTCAGAGTGGTAACCCCGGCAGGTGCGGATGAAAATTTAACGGTATTCAGCAGATGGGGCAGGAAACGACGAACGCGCCCGTACTGCTCCACCATTTCTTCATGAAAATTATCGTCTGAGGGCCGGGCAATTTCACGGACAAGCGTGATGATTTCAGCCAGCTTTTGCCTTGGGATGTAGCTGAACACCTCAGCACGAATCGATTCGTCCGGTGTTTCTTCTTTCAGCAGGTACGAACATGCGCTGGCGAGCGCCAATGCAGATTTATCCAGATCCTTCAGCGAGCGGAGCCGTTTTTTCTGCCCAATCTTTCTGGCGTCACGGATGATAACGGCCAGCATGGCGTCCAGAACGTCCAATGCATCATCCAGCGCCAGCGTTTCCCATGCAAGGACAAAGGCAACCAGAACCGCCATCCTTTTCTGCGGTGACATCCTGGCAATATTGAACACCGAAGTCATACCAGCATAACGTGCGAGATTTTTCAGGCGCACAGCCGGGAGTGTACTCAGGTTTTCAGCATGCAGGCCAAAATCGTTCAGAGTTTTCCAGCGTTCAATTGCTTCATTAAACGCCGGACCACTGATGGTCACAGGGCCCTTTTTCAGTGATTCCAGTAAAGACAGGCGGCTGCAATCAGTTGGCCCCAGCAGCATCTCCAGCTGTGAACGCTGTTCGGCTGACGGTATCAGTGCCAGTTTGTTCCACAGGCGCAACGTCGCCTTTTCCCTTACCTCTGAAATCAACCGGGTCAGCGTAGTGGCTCCGGGGAGAATAATACGATGTTGCATAAGCCACCCTGTCGCCAGATCGAAAAGCAGGCCAGGACGTTCGTTGCTTATCCAGCTCCGGGTATATAAAAGACGGGTAAGGCGAAATGTCCAGGGCCAGGCAAATTCACGATACTGATAGTGCTGACGTATCAGCGCTGCATGCTCACGGCGGGTATTTTCCCTCTGACCGTATTCTGCAAGAACGGTGATATCACGAATCCCGAGCTGTCTGGCGGTAAAATGCCGGACGCCGGAAGGAATATGACCTGGGACCTACGTGCGCCCGCACCGACACCCTCACACCTTCGAGCTACTGTTGCCATTAAGGGGTCGTTTCGTGGTGCTGAATTTTGACGATCGGGGTACCGTCACCCATCGGGCGATATTGGGGGAAACCTGTACGGTGCTGGAGATGGCCGCAGGAACCTGGCATGCCGTGCTGTCGCTGGATACCGGTGGCATAATTTTTGAAGTAAAACACGGTGGCTATCAACCCGTGGCTGCCGATGACTATGCGCACTGGGCTCCAGCGGAAGGAGAACCAGGAACCACGGAGCTTATGGCCTGGTATGCGCAAGCGCAGGTGGGCGACAGCACTTTTGCCGTCTAAGGCGATAAACAAAAACGGAATGAGTTTCCCCATTCCGTTTCCGCTATTACAAACCGTCGGTGACGATTTTAGCCGCCGACGCTAATACATCGCGACGGCTTTCTGCCTTAGGTTGAGGCTGGGTGAAGTAAGTGACCAGAATCAGCGGCGCACGATCTTTTGGCCAGATCACCGCGATATCGTTGGTGGTGCCATAGCCACCGCTGCCGGTTTTATCCCCCACAACCCAGGAAGCAGGCAGTCCAGCCTGAATGCTCGCTGCACCGGTGGTATTGCCTTTCATCCATGTCACCAGCTGCGCCCGTTGGCTGTCGCCCAATGCTTTACCCAGCGTCAGATTCCGCAGAGTTTGCGCCATTGCCCGAGGTGAAGTGGTATCACGCGGATCGCCCGGAATGGCGGTGTTTAACGTCGGCTCGGTACGGTCGAGACGGAACGTTTCGTCTCCCAGCTGTCGGGCGAACGCGGTGACGCTAGCCGGGCCGCCAACGTGAGCAATCAGCTTATTCATCGCCACGTTATCGCTGTACTGTAGCGCGGCCGCGCTAAGCTCAGCCAGTGACATCGTCCCATTGACGTGCTTTTCCGCAATCGGATTATAGTTAACAAGGTCAGATTTTTTGATCTCAACTCGCTGATTTAACAGATTCGGTTCGCTTTCACTTTTCTTCAGCACCGCGGCCGCGGCCATCACTTTACTGGTGCTGCACATCGCAAAGCGCTCATCAGCACGATAAAGTATTTGCGAATTATCTGCTGTGTTAATCAATGCCACACCCAGTCTGCCTCCCGACTGCCGCTCTAATTCGGCAAGTTTTTGCTGTACGTCCGCCGTTTGCGCATACAGCGGCACACTTCCTAACAACAGCGTGACGGTTGCCGTCGCCATCAGCGTGAACTGGCGCAGTGATTTTTTAACCATGGGATTCCTTATTCTGGAAGATACGAAATAACAACAACATGAATAGTCCCTAAATTCCACGTGTGTTTTTTATTAGCTTCAAAAATCACTATTTCACGAAGAATTTAGACTGCTTCTCACACATTGTAACATTATTTACAACCACCTTTCAATCATTTTTGATAAATCATTGATTTCATCTTTGCTGCAATGATACTTAATAAACTCTGCAAGTTATCCACAGAGCAACACTCAATTTTATTGATGATATTCTTATTATACCAGACATTTTTCATACACTCCCTTGTACGGATAGTTTTCCGACAACTTCATGATTACATATCTTGCGGTTTTGATTATTTTTGCTGCAAGAAATACATACTTCAAACGAAAGGTCTTTATTTGCTGTCTGTATTCTGAAGAGTCCAAGGAATCAAACTTGAACAACAAAAATAGGTTATATGAAAGCATCATCATTTGAAACACGGCTTCATTCGCCCAAAATGACTTTAGCAAGAGATGACCCACCGCCATGTCGTATTTGGCTTCTTTGATATAGTTTTCAGCATTACCACGCTTTTCATAGTATATAACTACTTTTTCAGAAAGCAAGGTAGTATTTGTTACAAAGAAAAAGTAGTCGTATTCGGAACCTTCTAAAAGTGATAATTGTGCTCTTTCTTTTTCTGGTTTCAGTACGCGAGATACGACAAATCTTCTGTCTTTTTCCCATTTAACTAATTTTGTATACAGTTCTGTAGTTTCTCTACCTTCTTCTCCTTTAACGAATACAATTGATGAATTCGTTGCTTGTGAGGTGAGTGTAGAATAACTTTTGGCTTTAATTAAATATTTGCATCCAAGAGATTCTATCGTTTCGATAATTTTTTCATCAAAGTAGCCACTATCCATTCGAAATAAAATTTCTAAATCGTCTGATTTGATGTTAGCAACAATTTCTTTGATCATTTCCGCAGCACCGTTTGCAGTGTAAGTATTGCCACTTCTTACAAATCCGGTAACATATGCTTTTAATTCGTCGCAAAATGCAAATTGGATATTGTAGCATCGGTTTCCCAGTTTCTTAGGATTATATCCTTTTGACGCACCTTCTTGATGACCTTCTACGTTAATTACACTACTATCAATATCAATCGTAATGGATGTCAATTTACTTTTAGTGAGCAGTTTTTTAAAGACTTTAAAATTAATGTCTCTAAACATTTGGGTTGTCTTGAAGTTGAAGTTTCCTAGAAACCGTGACACTGTTTCAGGTTCTTTTACGGAAATATCAAACTCGTTGACGAGGGGATCATTTTGAAGTAGCTTTAGACGTTCTAACTTATCAATGCCAATGAAGTGACCGCAGAGCATGGTCTTTATATGATTCATCTTGATTTTATTTGTTGAGTCATTATCAAATACGAGGTCATTTTCAATAAAATCAAAAATCCCATTGCTTTTTGCATTCTCAAGGAGCAGAAAAAGACCTGCATTTGATGTTAGATTCTTAGCTTTGAAATCAATTTTATTAATCATAATTAGAACCCCTTTTTACTACTTTTCTTACTATTATTTTACCATATATCGAGTCATAAAAGCTGATAATTTAACATATTTTTGAGCACTTTTCTTTCACCCAATGGGTGAAAGCTGAATTTCGAAGGAATGCATATTTATCAAGGCTTTGATTATGCTTTTTGAAGTACTGACGTAGAATCTAGGTATGATTCATATCGGTGAGGAAGGTGCCCAGAAAACGGACACATCCAATTTGCAGGGCAATGCCCAGACGGTTGTGATCACCTCTGCTTTTTCCGATAAATTCCTTGTCTGCTTCATCAAGGTGAAAATATCGTGCCAGCTGAAGCTCATCCGGTTCACCGGTGAATCTGCCATAGCTTTCAGTCTGCTCAGTGGTCAGAAAGTCAACGGGCATATCGGCCTCCCTGCCTGACGGGCATTTAGTAACATTTTTCCAACCGTACGAAATGTTATAAATTATCGGACATCGTAAAACTGTTACATTAATATGTCTATTAAATCGTAAATTTGTAATAATAGACATGAGTTGTCCGATATTCGATTTAAGGTACATTTTTATGCGACTTTTTGGTTACGCTCGGGTCTCAACCAGTCAGCAGTCTCTTGATCTTCAGGTCAGAGCACTCAAAGACGCAGGTGTGAAAGCAAACCGTATATTTACCGATAAGGCATCCGGCAGTTCAACAGACCGGGAAGGGCTGGATTTGCTGAGGATGAAGGTGGAGGAAGGTGATGTCATTCTGGTTAAGAAGCTCGACCGTCTTGGCCGCGACACTGCCGATATGATCCAACTGATAAAGGAATTTGACGCTCAGGGCGTGGCAGTCCGGTTCATTGATGACGGGATCAGTACCGACGGTGATATGGGGCAAATGGTGGTCACCATCCTGTCGGCTGTGGCACAGGCTGAACGCCGGAGGATCCTAGAACGCACGAATGAGGGCCGACAGGAAGCAAAGCTGAAAGGAATCAAATTTGGCCGCAGGCGTACCGTGGACAGGAACGTCGTGCTGACGCTTCATCAGAAGGGCACTGGTGCAACGGAAATTGCTCATCAGCTCAGTATTGCCCGCTCCACGGTTTATAAAATTCTTGAAGACGAAAGGGCCTCGTGATACGCCTATTTTTATAGGTTAATGTCATGATAATAATGGTTTCTTAGACGTCAGGTGGCACTTTTCGGGGAAATGTGCGCGGAACCCCTATTTGTTTATTTTTCTAAATACATTCAAATATGTATCCGCTCATGAGACAATAACCCTGGTAAATGCTTCAATAATATTGAAAAAGGAAGAGTATGAGTATTCAACATTTTCGTGTCGCCCTTATTCCCTTTTTTGCGGCATTTTGCCTTCCTGTTTTTGCTCACCCAGAAACGCTGGTGAAAGTAAAAGATGCTGAAGATCAGTTGGGTGCACGAGTGGGTTACATCGAACTGGATCTCAACAGCGGTAAGATCCTTGAGAGTTTTCGCCCCGAAGAACGTTTTCCAATGATGAGCACTTTTAAAGTTCTGCTATGTGGTGCGGTATTATCCCGTGTTGACGCCGGGCAAGAGCAACTCGGTCGCCGCATACACTATTCTCAGAATGACTTGGTTGAGTACTCACCAGTCACAGAAAAGCATCTTACGGATGGCATGACAGTAAGAGAATTATGCAGTGCTGCCATAACCATGAGTGATAACACTGCTGCCAACTTACTTCTGACAACGATCGGAGGACCGAAGGAGCTAACCGCTTTTTTGCACAACATGGGGGATCATGTAACTCGCCTTGATCGTTGGGAACCGGAGCTGAATGAAGCCATACCAAACGACGAGCGTGACACCACGATGCCTGCAGCAATGGCAACAACGTTGCGCAAACTATTAACTGGCGAACTACTTACTCTAGCTTCCCGGCAACAATTAATAGACTGGATGGAGGCGGATAAAGTTGCAGGACCACTTCTGCGCTCGGCCCTTCCGGCTGGCTGGTTTATTGCTGATAAATCTGGAGCCGGTGAGCGTGGGTCTCGCGGTATCATTGCAGCACTGGGGCCAGATGGTAAGCCCTCCCGTATCGTAGTTATCTACACGACGGGGAGTCAGGCAACTATGGATGAACGAAATAGACAGATCGCTGAGATAGGTGCCTCACTGATTAAGCATTGGTAACTGTCAGACCAAGTTTACTCATATATACTTTAGATTGATTTAAAACTTCATTTTTAATTTAAAAGGATCTAGGTGAAGATCCTTTTTGATAATCTCATGACCAAAATCCCTTAACGTGAGTTTTCGTTCCACTGAGCGTCAGACCCCTAAAAGAACTTTCCGCTAAGCGATAGACTGTATGTAAACACAGTATTGCAAGGACGCGGAACATGCCTCATGTGGCGGCCAGGACGGCCAGCCGGGATCGGGATACTGGTCGTTACCAGAGCCACCGACCCGAGCAAACCCTTCTCTATCAGATCGTTGACGAGTATTACCCGGCATTCGCTGCGCTTATGGCAGAGCAGGGAAAGGAATTGCCGGGCTATGTGCAACGGGAATTTGAAGAATTTCTCCAATGCGGGCGGCTGGAGCATGGCTTTCTACGGGTTCGCTGCGAGTCTTGCCACGCCGAGCACCTGGTCGCTTTCAGCTGTAAGCGTCGCGGTTTCTGCCCGAGCTGTGGGGCGCGGCGGATGGCCGAAAGTGCCGCCTTGCTGGTTGATGAAGTACTGCCTGAACAACCCATGCGTCAGTGGGTGTTGAGCTTCCCGTTTCAGCTGCGTTTCCTGTTTGGGGTCGTTTGCGGGAAGGGGCGGAATCCTACGCTAAGGCTTTGGCCAGCGATATTCTCCGGTGAGATTGATGTGTTCCCAGGGGATAGGAGAAGTCGCTTGATATCTAGTATGACGTCTGTCGCACCTGCTTGATCGCGGCCGCGATAGCTAGATCGCGTTGCTCCTCTTCTCCATCCGCGTTCCAAGCTGCGGAAAGGCACCCATAAGCGTACGCCTGGTCGAGCAGGCGACGCGGATCGACGTCCAGCGCACGAGAGAATGCGTCCGCCATCTGTGCAATGCGTCTAGGATCGAGACAAAGGTCGTCTCTGTCAGCCGGATCGTAGAACATATTGGCGGCGCCAAAGCCCACTTCACCGACCAGACCGACGGGATCTATCACCAGCCAGCCGCGACTGGAGAACATGATGTTTTCATGATGCAGATCGCCATGTAGCCCACGCAGTTCCGAGGCATTGCTCATCATTTGATCGGCTATAATCGCCGCGTGGACGTAGTCAGTTTGACAACCTGCGTTTTGATCATCGCGCGCCCGCTGAAACAAAGCTGCAAAGCGATCCCGGATCGGGAGAAGGGCAGAAGGCAGGGGTTCCTCAGATGCGGCATACAGCTTCGCCATTAGTTCCGCTGCAATTTCGGTCGCCTGGTAGTCGCCGTGCTCGGCAACGATGTGAGAGAGCATTCGCTCCCCGGCATATTCGAGCAACATCAGATTGTTCTCACGACCGAGCAACCGGACTGCTCCCCTCCCATTGCGCCATACCAGATAGTCGGCCCCGCGCAGTTCATCAGCAATGTCTTCTATAGGTTTCAATCCCTTGACGATTGCAGGAGTCCCGTCTGGCAATGAAACTTTCCAAACGAGGCTGGAAAAGGTGTCCGCAATGAGAACAGGTTGCGAAACGTGCCAATGAGCAGGAAAAACAGGCGGCATGAACATCAACCCCAAGTCAGAGGGTCCAATCGCAGATAGAAGGCAAGGCGTTCGCGGTCGGGGGCTTCGATCCCCAATACATTGAATAGGACAGCGAAGGCGCGCTCTGCTTCATCTGGCGCTGCCCAGTTCTCTTCGGCGTTAGCAATCATGAGTGCCAAATCGGCATAGCGATCTGCTGTTCCGAGCCGCCCAAGGTCGATCAGACCCGTGCATTGAAGAGTTTTAGGGTCCACCATGAAGTTCGGCATGCAGGGATCACCATGGCAAACAACCATATCGGTGCGCTCTTGGTCGAGCCGCACCGGTAGCTCTCGTTCGACACGAGCCAAAAGATCGAGCTGCGGCGTACTCTTGTCCTCGTCCGGTAAGAAGTCGGGATTGACGGCATTGCGGGACACCACATCAACGGCGCGTCCGAACATTCGCGACAGCCTGCGCTCAAACGGACATTGATCAACCGATAGGCTGTGAACAGCGCCAAGTTGCTGCCCCATTGACGGCCACGCTTTGAGCAAATCCGCTCCAGACAGATCAGCCGCCGGTACTCCCGGAATTGCCGTTATCACCAAGCATGCACCCTCCTGTTCCTCCTGCCAGTTGATGACCTCGGGGCAAGCCACACCTCGACCTTTGAGCCAAATGAGGCGGTCACGCTCTCCAGCGAGCTCACCGCGGCGGGAAGCAGGTGCGATTTTCGCGAAGGCATGCCCGTCACCACGTCGAAAAACAAAATCACCAGATTCTCCGCCTCTGACAGGCAACCAGTCAGAATGCGATTCACCAAAAAAAATATTAGTTCGATTCAATGGAGGTTCCTTCAGTTTTCTGATGAAGCGCGAATATAGAGAAATATCCCGAATGTGCAGTTAACGAATTCTTGCGGTTTCTTTCAGCGCCGCCAATACCGCCAGCCCGTCGCGCAAGGGGCGCGGCTCGTGTGTGCGGATGAAGTCAGCTCCACCTGCGGCGGCGGCAAGCTCTGCAGCGAGTGTCGCGGCCCCGACATCCCCCGGACCACGGCCTGTGAGCGCGCGCAGAAAGGATTTGCGCGAAACAGACAGAAGCACCGGCAAATCGAAGCGCAGCCGCAATTCATCGAACCGCGCCAGCACCGAGAGCGAGGTTTCGGGAGCAGCCCCCAGAAAAAACCCCATGCCGGGATCAAGGACAAGGCGGTTGCGTTTGATACCGGCACCCGTCAGCGCCGCGATGCGCGCGTCAAAGAACGCCGCAATGTGATCCATGATGTCGCCAGCGGGTGCCTCGCGCCGATCTGCCTGCCCGTCTTGCACCGAATGCATAACGACGAGTTTGGCAGATGATTTCGCCAATTGCGGATAGAACGCAGCGTCTGGAAAACCGCGAATATCATTGAGATAGGCCACACCACGCGACAAGGCATAGGCTTGCGTCGCGGGTTGATAACTGTCGAGCGAGACGGGAATGCCATCTGCCTTGAGCGCGTCCAGCACCGGCGCGATACGCGCGATTTCTGTGTCGGACGAAACAGGCGCGGCGTCGGGATTGCTGGATGCCGGACCGAGGTCGATCACATCTGCCCCCTCGGCCATCAGCTTACGCGCCTGCGCAATGGCTGCGTCTGGCGCCAGATACCGGCCTCCATCGGAGAAACTGTCCGAGGTTATGTTGACGATGCCGAAAATGATGAGCGATTTATTCATGGGGGCTTCTATAATAATAATAATCGAGCATGAGTCTCATACGGATGCTCGGGTCGAAAGGGAATCCCCAGGCGAGTAACCTGTTTGCGGTGCTCCATTAGCTGCAGGAGCAGAATAGCATACATCTGGAAGCAAAGCCAGGAAAGCGGCCTATGGAGCTGTGCGGCAGCGCTCAGTAGGCAATTTTTCAAAATATTGTTAAGCCTTTTCTGAGCATGGTATTTTTCATGGTATTACCAATTAGCAGGAAAATAAGCCATTGAATATAAAAGATAAAAATGTCTTGTTTACAATAGAGTGGGTATCGGAGACGAAGAAGGACAAGGTACATGCTGACCGATACCAAGCTGCGCAATCTCAAGCCCAGGGACAAACTCTACAAAGTGAATGACCGGGAAGGTCTCTATGTGGGGGTCGCCTCAGAAAACGGAATCTATGGTCACTCCCGTTTTTGCAACACCGATTTTGACGACAAGTTGGCTTGCTTGAATCTATCCGGCGTCTGAATGGGATTTTATTCCCGCGCCTCGATGAGTTCCGCGCCTGATGAACCTCCAGAAAATATACGGCTTCAATGAGCCTTTCCGTTTTACAGGTTCCTCAACAGGCCGGTGGGCCGTTAGTATCATCAATATCAGTATTCGCAAAACCAGATGAATGATTGTTTAAACTGGTGTATTTCTGCCTTTATGCTTCGTAAGTTTGCTGTCGCGCCGTCAGTGCCCAGGCTATTCTGGCCAGCTTGTTTGCCAGAGCACAGGTGACGACAAAGTTGCTTTTCCGACACAACAACTCCCTGACCCAGTCGGCCAACTTGCCAGACTGGTGTTCCAGTTTTTGTATGAATACCCTGGCACACTGAACCAACAAAGTTCGGATCTTTTTGTTGCCCCGCTTGCTAATCCCTAACAATGTCGTCCGACCTCCCGTGCTGTACTGTCGGGGTACCAGCCCTGTTGCCGCCGCAAAGTCACGGCTGCTGGCGTACTGCTTCCCGTCGCCAATCTCAGTTGAAATAGTACTGGCAGTCAGCGTTCCAACGCAGGGAATACTCAGCAAGCGCTGTCCAACCTCATCTTCGTCCAACTTTCGTTTCAACTGAGATTCCAGATCTTTAATCTGCTCAACAAGATAGTGATAATGCTGTTGTAATTTCGGCACTGTTGCAAAGTTAGCGATGAGGCAGCCTTTTGTCTTATTCAAAGGCCTTACATTTCAAAAACTCTGCTTACCAGGCGCATTTCGCCCAGGGGATCACCATAATAAAATGCTGAGGCCTGGCCTTTGCGTAGTGCACGCATCACC
CGGTAACTGATGCCGTATTTGCAGTACCAGCGTACGGCCCACAGAATGATGTCACGCTGAAAATGCCGGCCTTTGAATGGGTTCATGTGCAGCTCCATCAGCAAAAGGGGATGATAAGTTTATCACCACCGACTATTTGCAACAGTGCCACAGAAAATTACCTGAACTGCGTCAACTCGGAGTCTGGCCGCGTGCGCGTGGAAGCAAAGCGGGCGAGCGAAGAATACGGGCGAGTGCTGCGGCGCTATCCGCTGAAACCCGGCGAGACGGTCGAGCGTCCGCAACGCGGGGAAGTCGTCAGCAGCTCCGGGGTTCTCCCCCCACTGGACCCAGGCGAATACTAAGCGCGGCGGTGTGTAATAGACGGAGCGCGAGGCGACTACTGGTCAGGGTTTGCGCAAGGCGGGTGTGTAATAGACGGGAGGGGATCGATCCGGCGATCCAGCCTGTGGATAGTCCGTCTATTACCCACCGGAAACCGTCTATTACCCACCGAGGGGTTCTATAAGCAACTGATAATGAAGGTAAATTTTGCCTTCTGATTCCCTAAAACTCTTTAAAACAAAAAAAACATATATAAAACGTGTAGCCCTGGGGAAAACAGCCCGTGGAATTATGGACAATCCGGCAAGCCGGATACCTGCCTAACCGCTTCGCGGTTCCCCATTGACAGGCCAGGGACAACCGCGAGCGGTTGCCCCCACCCTGCCAACAGGTCGGCAGTTGCCCACAATACCACCGGCTCAAGCAACAGGATTTTTTTATATTTTTGTTTTTAAAAGAAAAAAGCGGCCGTGCTCTAGTGGCATGGCCGCGTTACGTGGTCCTATCAGGGGCTTGTGGCTCTTGCGCCTCCTCGGATCGACACAAGTGCCGATCACTGCGGCGGGGCGCTCCTGGCTCAAGCTGAAAAGCGATCAGTATCCGCACCAGTGGCGACGGCGTTCCCTCCACGCATTCGGGCCGGGCCTCCACTCAACGGCTAACCCCTCGGCCATGAGGGTTTGCCCCACGTCCCGCCCGTCGATCAGCAGGTGAACAAGGCGGCGGTCGTACTTGTCGGCTTGGCCGGAATCGACAACCTCGATGCGCTGAGCGTTGGCAACCAGTTCGCGGAGGCGTGCGGTTGCCTCGCGGCCCTTCGTCAGCTCGGCGTCGCACCTGGGCTTGTAGGTTTCCGGGGTGTCAATCGACAGCAGGCGCAAGCGTTGACCGTTGTATCGTAACCGTCCGGTGATTCCACCTTGAGCCAAATCGCCTGCCGACCAAAAGGCTCGAAGCTTACCACCCGGTCGATTCCGGTCAGATCCAGAAACGCCTCGTCGATGGAGTAGACATCCACTCTCGATGCCAGAGCTTCCAGGGTCGTCATCACCCGCCGGCTTATATCGCCATTTGTGTGGAATAGAGAATCAATTGGAACGGGGGCTTTGCTCGCCCCCCCTTGAACTTCTCATACCCAACCTGTTTGGCTATAGCTACTGAGGAGATCGCGGTGGCCCACCAAATCTTCCGGTCATCCTGTTCAATTACACCGCTAGCCGTACCCAGGAGGTGCCGCAGCGCCTCCTGGAGGCAGAAAGGCGTCGAGCGTATAGGTTGCTGGGCATGCGCGGCGCAAGTTCATCAGAAAACTCAATCCAAGGGCAAGATCGGCCGAGCGGAGATGGCACTGACTCTTATCAACAAGCTCTACGGCATCGAGCGCGACATGGAAGAGGCGGGCGATGCCCAGCGATACCAGACGCGCCAGTCGCAAAGCCAGGCTTTCCTGGAGCAACTGAAAGCTAGGCTGGACAAAACCCCTCCCCAGGTCACGTCGTCAAAGTGCCTTGGGCAAGCAATCAATTGCCTTGCGAGCAACTGGTTAAAGCTGATCCGCTACATCGAAAGGGGGACACCTGCCCATCGACAACAACCCTGCCGAGCGGGCGAGCCACCTTCTCATGTACATATGACCAAAGCGTCGCCCGTCTCCTCCCGTTATGTCATGCCTACCCACGACGGAGTATTGACGGTCTCTGTGCGCCAGAGCATAGTTTTCCCGAAGGGCGCTTAGGTACATATCTTCATGTGCTGTCCAGGCGCAGTTGCGTTTAGAGTACGTGTCCAATCAGTTTTAAATGGGTGTGAACATGAGAGCAGAAACTGAATCGCGGATTTTTTCGGTGGATGAATATGTTCGTCCGTCTAACGGCGAACCGATTCGTTCGGTTGTTCTGGAAACCAATGACTCTGTCGTCGTTGTTTGGCACGCCCACCCTGGGCAGGAAATAGCTTCCCATGTACATCCTCACGGCCAAGATACTTGGACGGTTATCTCAGGTGAAGCCGAATATCATCAAGGTAACGGCATAGTCACTCATCTTAAAGCTGGAGATATTGCGATCGCAAAACCTGGGCAGGTACATGGTGCAATGAACTCTGGCCCCGAACCTTTTATATTTGTTTCAGTGGTTGCGCCGGGCAATGCCGGTTTTGCGTTGGCTGAGAAATAGGCGAAAGGCCTGAGAGGAAACTGATGAATACACGATTATTTACGTTCGCTGGTGGAGAAACGGGTGTTTGGCGCGTTGTTCGGATGGATGCCGTGGCGGGAGCCCCTCTCCCTGGAATCCCCCGGCTCGACGTAGCCGCTGGCTCTGTTTCGCCGCAGCCTTTGGGCACCAAATGGCTTCTTCGCGGGATAACGAGTAACGAGCGTTATGTCGTGCGTGAAGAGAAGGATCGTCTCGTGGCGAAGCAGCCAAGTTTGGGTCGAGCAGAGGCCACCTGTGCCGCCCTGATCCCTATCCGGAAAAACCCCTCATGGTGGGGACTGGCTCAAGACGAACGCCGGAAGATTTTTGAGGAGCAGTCCCGTCACATTCACATTGGGCTCCAATATCTCCCTGCTGTGGCCCGTCGTCTCCACCATTGTCGGGACCTGGGCGAGAGCGAACCCTTCGACTTCTTGACGTGGTTCGAATATTCCCCGTCTGATGAGCCGGGCTTTAACAGGCTTTTGGCCGAACTCCGGGCCTCGGTGGAGTGGAAGTATGTCGACAGAGAAATCGACATCCGGCTAGTGCATGAGCCGGCCTAGTATCAGGTTTAACTGCGATCTCCGTGCGGCATACACCTGCGACACCCGCAGCCCAGCAAAGCCCGGAAAATCTAGTGTGTCTAATAACTTAGGAGTAACACGACACGTATGCCTAGCGAGCCACCAGTCGCTTGGGAAATTTTCTACTTATGGCCTCCTCTTTCTCTCATCGATCTCCCAGGGCATATCCTGCCGTCTAGAGTTGGCACCTTGTCCAGCTTTCGAAGAAGGCTCTCCATACACGTCCGGCCTACACCTTGTTAGGTATGGCCGGTTTCCAGTTGTGGGGCAATAGCTCGTCGATGGCGTTGTTCTTCTGTGTCGGCAGGCGAGTCAGCACATCCTTCAGGTAGGCATAGGGATCATGCCGATTCAGCTTCGCTGACTGTATTAGGGTCATGACCGCAGCCGCACGTTGACCACTGCGCAGTGAACCCGCAAACAGCCAATTGCTGCGCCCCAGCGCCCAGGGTCGGATCTGGTTTTCCACCCAGTTGTTGTCGATGGGCACAGCGCCATCGTCCAGGTAGCGCGTCAGCGCTTCCCAACGTTTGAGGCTGTAATCCAGGGCTTTGGCCGTGCCGGAGCCATCCGGCACTTTCTGGCGATGGGCCAGCATCCACTGATGCAGCGCATCGGCAAGGGGTTTGGCTTTGGTTTGCCGGATTTCCCGCCGCATATCCGGTGGCAGATCTTTGGTTTCCCGCTCGATCTCGTAGAGTCCACCGATGTATTCCAAGGCCTTGGCCGCCAATTCGCTCTTGTTGGCCTCGTGCAGGTCATAGAACTTGCGCCGGGCGTGGGCCATACAGCCGATTTCGGTAATGCCGTTGCCGAACCCGGCCTTGTAGCCAGCGTAATCATCACAGACCAGCTTGCCCCGCCAGTCACCCAGGAAGGTTCGGGCGTGTTCGCCTGCACGGCTGGGTGCGAAGTCGTAAATAGCTGCCTTCAGGTCGGCAAACGGTGTGGTGCAGTAGGCCCAGACGTAGGCCTTGTGGGTTTTCTTCTTGCCCGGGGCCAGCATGCTGACCGGGGTTTCATCGGCATGCAGAACACTGTGTTCCAGCAGAGTATTTCTCAACGCATCCACCAGCGGCTGCAACTGCACACCACAGGCACCCACCCATTCGGCCAGGGTGGAGCGCGGGATTTCCAGGCCGGCACGGCCGAACATGCGTTCCTGACGGTACAGCGGCAGATGGTCGGCATACTTGGCCACCAGCACCTGGGCCAGCAGGCCAGCGGTGGGGATGCCTTTGTCGATCACCTGCGGTGGCACCGGTGCCTGGATCAACGTCTCGCAGCTGTCGCAGGCCCATTTGCCCCGGATGTGACGTTCAACGGTGGGCACTGTTGCAAAGTTAGCGATGAGGCAGCCTTTTGTCTTATTCAAAGGCCTTACATTTCAAAAACTCTGCTTACCAGGCGCATTTCGCCCAGGGGATCACCATAATAAAATGCTGAGGCCTGGCCTTTGCGTAGTGCACGCATCAc
CGGTAACTGATGCCGTATTTGCAGTACCAGCGTACGGCCCACAGAATGATGTCACGCTGAAAATGCCGGCCTTTGAATGGGTTCATGTGCAGCTCCATCAGCAAAAGGGGATGATAAGTTTATCACCACCGACTATTTGCAACAGTGCCTCTCGATAGGTATAGTGTTTTGCAGTTTAGAGGAGATATCGCGATGCATACGCGGAAGGCAATAACGGAGGCAATTCGAAAATTAGGAGTCCAAACCGGTGACCTGTTGATGGTGCATGCCTCACTTAAAGCGATTGGTCCGGTCGAAGGAGGAGCGGAGACGGTCGTTGCCGCGTTACGCTCCGCGGTTGGGCCGACTGGCACTGTGATGGGATACGCGTCGTGGGACCGATCACCCTACGAGGAGACTCTGAATGGCGCTCGGTTGGATGACAAAGCCCGCCGTACCTGGCCGCCGTTCGATCCCGCAACGGCCGGGACTTACCGTGGGTTCGGCCTGCTGAATCAATTTCTGGTTCAAGCCCCCGGCGCGCGGCGCAGCGCGCACCCCGATGCATCGATGGTCGCGGTTGGTCCGCTAGCTGAAACGCTGACGGAGCCTCACGAACTCGGTCACGCCTTGGGGGAAGGGTCGCCCGTCGAGCGGTTCGTCCGCCTTGGCGGGAAGGCCCTGCTGTTGGGTGCGCCGCTAAACTCCGTTACCGCATTGCACTACGCCGAGGCGGTTGCGGATATCCCCAACAAACGATGGGTGACGTATGAGATGCCGATGCTTGGAAGAAACGGTGAAGTCGCCTGGAAAACGGCATCAGAATACGATTCAAACGGCATTCTCGATTGCTTTGCTATCGAAGGAAAGCCGGATGCGGTCGAAACTATAGCAAATGCTTACGTGAAGCTCGGTCGCCATCGAGAAGGTGTCGTGGGCTTTGCTCAGTGCTACCTGTTCGACGCGCAGGACATCGTGACGTTCGGCGTCACCTATCTTGAGAAGCACTTCGGAGCCACTCCGATCGTGCCAGCACACGAAGCCGCCCAGCGCTCTTGCGAGCCTTCCGGTTAGAGGCCGTCGACAATGATAATCTGGATCAACGGACCTTTCGGCGCCGGAAAGACGACTCTCGCTGAGCGGCTGCGCGATCGGCGTCCGAAATCGCTGATCTTTGACCCTGAGGAAATCGGGTTCGTGGTGAAAGAAACGGTCCCCATACCAGCGAGCGGAGACTATCAGGATCTCCCCTTGTGGAGGGGACTTACGATCGCTGCGGTCAGCGAGATTCGCAGGAATTACTCGCAGGACATCATCATCCCAATGACGCTCGTGCACCCGGACTATCTGACTGAGATACTCGACGGGTTAAGGCAGATCGACGATCAGCTGCTGCACATCTTTCTGATGCTTAACGAGGACCTATTGCGTCACCGGATCTCGAACCAGACCATGCATCCTGACCCGAATCGGAATGCGGAGATTCGAGAGTGGCGATTAGCGAATGTCGCCCGATGCTTGGCCGCAAGGGAACGGCTTCCGTCCACAACCCGTGTTCTCGATAGTGGTGCACACACCAGCGATGAACTTGCAGCGATGGTGCTCGACAGACTCGATCAGCGCACCTGATCGCCTTAGAGCTGGCTCGGGAAATCTGCACAGCGGGGATAAGTGGAGTTTCTGCCTGACTTCGGCTTAGATGCCGGGAACAGGAGAGACCATGACGAGACGACCGCGCCGGAACCATAGCCCGGCTTTCAAGGCGAAGGTGGCACTTGCCGCCATCCGAGGTGAGCAGACGCTGGTGGAGTTGTCCCAGCAGTTCGATGTGCACGCCAACCAGATCAAGCAATGGAAAGACCAGCTCCTTGAGGGGGCGACAGGTGTGTTCGGCGATGAAACGAAAGCGGAGCCGTCGGGTCCGACCATCGATGTCAAAACGCTGCACGCGAAAATCGGCGAACTGACACTGGAGAACGATTTTTTATCCGGTGCGCTCGGCAAGGCGGGATTGCTGGGCGGAAAGAAATGATCGACCGCGAGCACAAGCTATCCGTCGTGCGCCAGGCGAAGCTTCTCGGCTTCAGCCGTGGCAGCGTCTACTATCTGCCTCGTCCGGTGTCTGACGGCGATCTGGCCCTTATGCGCCGGATTGACGAATTGCATCTCGACTACCCCTTTGCCGGAAGTCGGATGTTGCAAGGGCTCTTGAGAGGAGAAGGTCTGGAGACCGGGCGGCGACACGTCGCCACGCTGATGAAGAAGATGGGCATCAAGGCGATCTACCGCCGCCCGAACACCTCGAAACCAGCGCCAGGGCACATACGAAAGCTGGCAGTCACCCGGCCCAATCAGGTGTGGGCAATGGACCTGACCTACATCCCCATGGCGCGGGGATTTGTCTATCTGTGCGCCGTCGTGGACTGGTTCAGCCGGAAGGTCTTGTCATGGCGGTTGTCGATCACGATGGAAGCAGCCTTCTGCATCGAGGCGGTGGAGGAGGCACTTGCCCGTCATGGCAGGCCGGAAATCTTCAATACCGACCAGGGATCGCAGTTCACCTCCATCGACTTCACCGCCGTGCTGAAGAGGTCACAGATTGCCATCTCGATGGATGGCAAGGGTGCGTGGCGAGACAATGTCTTCGTCGAGCGGCTCTGGCGTTCGATCAAATACGAGGAAGTCTACCTCCATGCCTACAAGACTGTGTCCGAGGCACGCGCTGGCATCGCCCGATATCTGAACTTCTACAACACCAGACGCCCACATTGGCACTGTTGCAAAGTTAGCGATGAGGCAGCCTTTTGTCTTATTCAAAGGCCTTACATTTCAAAAACTCTGCTTACCAGGCGCATTTCGCCCAGGGGATCACCATAATAAAATGCTGAGGCCTGGCCTTTGCGTAGTGCACGCATCac
GTGATGCGTGCACTACGCAAAGGCCAGGCCTCAGCATTTTATTATGGTGATCCCCTGGGCGAAATGCGCCTGGTAAGCAGAGTTTTTGAAATGTAAGGCCTTTGAATAAGACAAAAGGCTGCCTCATCGCTAACTTTGCAACAGTGCCCCACATCTTTTGTCACCAACGAGCGGCTGCCTATCACCGCACCGTGCCCGATCTTGATTCCGGGCATGACCATTGCCTCAGAGCCGATCCAAACGTCATTGCCAATGACAGTATTACCTGCTTTTTGGAAGGCATCGAGTGCGCTTGAGAATGCAGGTTCTTCCTGCATATAAAAGAACGGGAAAGATGATGCCCAGTCGTACCGATGCCCCTGATTGCCAGCCATGATAAAGGAAGCCCCACTCCCGATAGAGCAGAAACTACCGATGATCAACTTATCAACGTCATCACGGTCCGGAAACAGATACCGTGCGCAGTCATCGAATGAGTGCCCATGATAGTAGCCAGAGTAATAGCTGTACCGCCCAACTTTGATATTGGGGTTCTTCACTTGCTCAGAAAGCAGCTTGCCTTTGAAGGGGCTATCAAAGTAGTTGGTCATAAGAGATCCCGCGGTCTGTGACTTTGCCGTCTAACGTTTGAAATAAGGGGCGCCGAGCGCCAGCGAGGGGAGCCAAAAGCTTGCTTTTGGCCGTCCCGACTTGATTGAAGGGTTGGGCGATTTTGCCATTAGATTTTTTATAAATTTAGTGTGTTTAGAATGGTGATCGCATTTTTCTTGGCTTTTATGCTTGATGTTAAATTCGACCCCAAGTTTCCTGTAAGTGCGGACACAAAAACATATTTATGTCCTGATTTGCTTATAATAAACCCTTCAAACCATCCGTTTTGTAAGGTTCTATTTGCTGTGAATCCTGCACCAGTTTTCCCATACAGTTTTGTACTATTATCCAGATCTTGTAGATACATGTTCTCTATGGTGTTTTCTATGGCTGAGTTTTTAACTGGGAGATTGTGATTAATAATTTTACGCAGGAATTGAATTTGTTCTTCTGGTGAAATTTTTAAGCTACTTTCGAGCCATGCTTCTGTTAATCCGTTGTTTCTTTCTTTATCTCCAGAGAAGTCTTGATTTCCATAATCAAAATCTTTGAGATAATTCTTGATTTTATTTAATCCAATTTTTTGGGTTATTTCTTGCGAAACCCAAACAACAGAAAATTGCATCCACGTCTTTGGTGTATGATTGCTGTTCCAGATCTCCATTCCTTTGGGGGTTTTATCCCATTTGAATATGGTTTTCTGATCTATTATTTCCGCATCAAATGCCATAAGTGATAATGCGATCTTGAAAGTTGAATCTGGTGCCATTTGCGTTGCACACTTTGCTTTATTGAATTGAGCAATTTCAGCGTTTGTGGATGCATCGTAAAGTAAAAAACAACCTTCAGTTCCTTCAAATAATGGAGATGCAACAGTAGAGATATCTGTTGATGCACTGGCGCTGCTGTAGATAATATTTGCAATTATTAAAAAAATAGCGAAGTTGATATGTATTGTGTTTTTCATAATAAGTATTGGTTTGGTAAAGGGCTTAATTTTAACGGCTAACAATTAATGAGGCTCCGGGTTCGCCCAACGTTTGACATGAGGGGCGGCCAAGGGCGCCAGCCCTTGGACGTCCCCCTCGATGGAAGGGTTAGGCATCACTGCGTGTTCGCTCGAATGCCTGGCGTGTTTGAACCATGTACACGGCTGGACCATATGGGGTGGTTACGGTACCTTGCCTCTCAAACCCCGCTTTCTCGTAGCATCGGATCGCTCGCAAGTTGCTCGGCGACGGGTCCGTTTGGATCTTGGTGACCTCGGGATCATTGAACAGCAACTCAACCAGAGCTCGAACCAGCTTGGTTCCCAAGCCTTTGCCCAGTTGTGATGCATTCGCCAGTAACTGGTCTATTCCGCGTACTCCTGGATCGGTTTCTTCTTCCCACCGTCCGTCCCCGCTTCCAAGAGCAACGTACGACTGGGCATACCCAATCGGCTCTCCATTCAGCATTGCAATGTATGGAGTGACGGACTCTTGCGCTAAAACGCTTGGCAAGTACTGTTCCTGTACGTCAGCAAGTGTCGGGCGTGCTTCTTCTCCGCCCCACCACTCGACGATATGAGATCGATTTAGCCACTCATAGAGCATCGCAAGGTCATGCTCAGTCATGAGGCGCAGTGTGACGGAATCGTTGCTGTTGGTCACGATGCTGTACTTTGTGATGCCTAACTTTGTTTTTGCGTTGCTCATGATGTCTAACTCCCAATTTGTGTAGGGCTTATTATGCACGCTTAAAGGCACTGTTGCAAAGTTAGCGATGAGGCAGCCTTTTGTCTTATTCAAAGGCCTTACATTTCAAAAACTCTGCTTACCAGGCGCATTTCGCCCAGGGGATCACCATAATAAAATGCTGAGGCCTGGCCTTTGCGTAGTGCACGCATCAC
GTGATGCGTGCACTACGCAAAGGCCAGGCCTCAGCATTTTATTATGGTGATCCCCTGGGCGAAATGCGCCTGGTAAGCAGAGTTTTTGAAATGTAAGGCCTTTGAATAAGACAAAAGGCTGCCTCATCGCTAACTTTGCAACAGTGCCAGAAGAAGACGATGCGCGTGAAGTGGTCGATCTGATAAAAAAAGCAGGCAGAAATGTTTTGGCCATCCCCGGAGATATCCGTGATGAGGCTTTTTGCGGTCATCTGGTAACACAGGCGGTAAAAGGACTGGGAGGGTTGGATATCCTCGTCAATAATGCGGGTCGTCAGCAATTTTGTGAGTCAATTGAGGAACTCACCACAGAAGACTTCGACGCAACATTCAAAACCAATGTTTACGCTATGTTTTGGATCACCAAAGCGGCCATACCCCATCTTTCACCAGACAGCGTGATAATTAATACCTCCTCCGTACAGGCTTATGAGCCAAGTGAAATCTTGCTTGATTATGCTCAGACTAAAGCAGCTATCGTGGCATTTACTAAATCGCTGGCGAAACAGCTGGCCCCGAAAGGGATCCGTGTCAATGCCGTCGCGCCGGGTCCATACTGGACTGTACTGCAGTGCTGTGGTGGTCAACCGCAGGAAAAGGTGGAGAAATTTGGGGCAAATGCGCCGCTGGGACGCCCTGGTCAACCGGTGGAAATCGCGCCGCTTTATGTCACCCTGGCCGCTCGGGAGAACAGCTATACGTCTGGTCAGGTCTGGTGTTCTGATGGGGGGACCGGAACCCTCTAACGTTTACGATCTGTGCGTCGAAAGTGACTTTTAAGGCAAGGGCGGACACTATTGTATAAGGGCGGGAGCGGTACTTACCGCTCCGTGAATGCTAACCAATCACCGCGATGCCAAGTCGCTCCATGAGCAACGATGCCTGGTAGTTGTCCAACTTAACGCCTTGTAAATCAACGCCCCGAATATCTAAGTCACCCAACTCCGAATTGGTCAGATCGCAATGTGTGAAGTTTGCTGCTCGCCAGTCGAAAGTCGAAAACTCGCCGCCGGAGAGATCTGAACCACTGAACGTCGCGCCCAGTACCTGGGCACCTATCCAACGGTTTTCCCACAGCTCACACTTTTCCAACACGACTTTCGAAAAATTGGCGTAGCTTAGATTGGTATTCGTGATATATGCGCTACAAAACCAGGTGCGCGTGGTGATCATATTCATAAAGCTTGCGCCGCGGAAATCTGCGCCTTGTGCGCGGCAGTGGCGAATTTCAATGCCCAGCGCACTGGAATTGCGAAAATCCGCCATGGATAAATCACAGCTTTTAAAAATGGCATCTTTCAGCATCGCACGACTAAAATTGCACCCTTTCTGGCTTTCACGATCATAGAACTGACAGCCGATAAATTCAGTGCCGCTCAGGTCGGCACCTGAAAAATCACAGTTAAAAAATGTACTATTTTCAATTTTCTCACCGGTGAAACGGTTTCTGTCAATTTTTTCGCCAACGAGTGCCAGAGCCATATTTGTACCTGTTTTTTATACAGTAATGGCGTCATGGTAAACCCTGATGAGGTTATGCGTCAAATCCGCCAATATGACATCTGCAAATGTGCGTTAAATCTGGTGTTTTTTCAGCAAAGCGCGAAGCTGATGGTAAGTCAGACCCAGTAATTCAGCGGCTTTTTTCTGGTTAAATTTTGCCTGCTGTAAGCTGGTTTGTAGAAAGTCTTTCTCTTGCTGCTGCTGGAATTCACGCAGATCCAGCGGTAACCCTACAGACATCGGTTTAGTTTCCGGCGCCTGCGGCTGAGTAGTGTGGCGGCGGAAGGGGTCAATGATTATCTCATCCAGCGGGTAATCACTGGTTCCATGCCGGTAAACGGATCGCTCCACGACGTTTTTCAGTTCACGAATATTGCCCGGCCAACGGTAGTGGAGGAGAGTTTCTCTGGCCTCGGCACTAAAACCCGGAAACAGAGGTAATCCGATCTCGCGGCACATCTGAATGGCAAAATGGGGTTCTAGGGATTTTCCGTCCAAAAACGACAAAGTGCTCTGGAGGCCGCGCCGTCCGTGGCCTCCAGAGGGGTATTACTTTTCGCTGACGGGTAAATATCCCTCGATTGAGCGCATAAGCTCCTCCAGATCTGGCAATTTTTCGCTCAATTCGAAGTGGTAAGTCCCCTTGAGGTTAATGTTGTGCCAGGCCACAGGGGATGCCTGTTTGACGATATCTATTCTCTTGGTATCTCCTTGGTATTCGAAGCTGGTCAACAGCTGGCTGAGTATCCTGGAGTTGAAGTAAACGATGGCATTGGTGACCAGGCGAGCGCACTCATTCCATAGCTGGATTTCTTCGTCTGAACTGCCCCGGAACTGATCCCCATTGACGCTGCTCACGGCCCGACGCAGTTGGTGATAGGCCTCTCCCCGGTTCAGCGCGCGCTGAACATAGTTTCTTAAACTGGCATCATCGATGTAGCACAGTAGATAATTCGCTTTCACCAGGCGATTGTATTCCGTCAGGGCTTCCAGCAGCGGGTGATTGCGCTTGTACTCCGAGAGCTTTCTCACCAAGGTGGCTTGCGTTGTTTTCCGCTGCTTAAGTGATACTGCAATCCGTTGGATGGTATCCCAGTGCTGCGCAATACGATGGGTATTGATTGGCTTTTTTAAGCACAGCTGAATTCGGTGTTCTTTGTCTTCCTTGACATCAAACATGTCATTGATCACTTTGCCAACCTGGGCATAGCGTGGGGCAAACTGGTATCCGAACAGATCCAGTAACGCGAAGTTCACATGGTTCACCCCATGGGTATCGGTTGAGAGCACATCCGGAATGATGTCTGACGTATTGCTCATCAACAAATCAAAGATGTAGTGCGATTCATGTTCGTTGGCGCCGATCACTCTGGCGTTGATCGCAGCGTGATTGGCGATCAAGGTCATGGCAGAAACACCTTTTTGAGTGCCAAAGTACTTCGACGAATAACGGGTTTTGAAGGTCTCGCGCCGGGCTTCGAACTTTTGACCATCGGCACTGGCGTGGATCACATCTTCCTGGATGTTGTAGTACCGGAAGATGGGTAGCTTGGCTGTCGCGTTATTGATGTTGTCGTTAGCAGCATTCAATGTTTCCAGGCGAAGATAGTTCGCCTGGATAGTGCTGAGCTGATCATAGGTACGATCAGAGATCTGTGCCATGCCGTAAATGCCTTGATTGGTTGCATTGCCGACCAGAATTGCCAACAGGTCATATTCATGGGAACGGCTTCTGGATTGGGAACCCAGCACATGAGCGAAGCAGTCAATGAAACCGGTGTCACGATCAACCATGCGCAGTACATCCGCAATCCCCGTTGTGGGAATTTGCTGGAAGAAGGGATTGTTGACCAGATGATGTTTGCTGGCCGAAGGCAGGCGCCAGAAGCGTTTACCCTGCGGATTACGCAAGATGATATTCCGGTTGTCTTCCTGTTCAAGATATTCGCCGACTTCGTACAAACGGGTATCCAATTCCATGGCCATCTGTTTGATCAGCTTTTCAGGCTCCTCCGCTAATTTTGTAAAATGGCTCTGTTGAAGCAGCGTATATTTGTTTTTTCGCCAATGTTCCCCGTCGATCAGGTCGGCGTCGAGTGCCCGGTATTTAGTGATATCAGGCAGCGTCAGCTGGCCATTCAGGCGATCAGGAATCTGTTGATAGAGGAACCACTCATAACGATCGATCAGGATATTCCCTTCACCATCCAGCAGGAATTCACGTGATTTTTTGGAAAGGAGTCTGGTGTCGGCAGTTTGCAACTGAGCGTCCTGGCCGTTGAGTTCGTTTTGTGTTTTCGCCAAGGCGGCCGCTAAGTGCTGGGTGCCGTCGCAGCCTTCGAAGCGCAGACATGGGGTCGGTTCCGGCTGAGGGCGAAATGACACCCTAAGCTTTCGGTTCCTTGGGCCAAAGATATTCGCCAGTCAGTAGAATGTGCGCCCAGCCCAATGGGGATATGTGGGGAAGAAATTCAGGGGGAACATCCAACCCTTCGTTCCGCCGCTCCGTGACGGCATGACCAAGATGGACGGTATTCCAGTAAATGATCACCGCAGTCAATAAATTGAGCCCAGCGATTCGGTAGTGCTGCCCCTCTGTCGTGCGATCGCGAATTTCCCCCTGCCTCCCGATACGGAGCGCATTTTTGAGCGCATGGTGGGCCTCTCCCTTGTTAAGACCGATCTGAGCACGCCGCTGCATGTCCGTATCCAGGATCCACTCAATAATGAAAAGGGTCCGTTCAATACGACCAACTTCACGAAGCGCAACTGCAAGGTTGTTTTGTCGTGGGTAAGAAGCGAGCTTGCGCAGGAGTTGGCTGGGCCTGATTTTGCCAGCGGTCATCGTCGCGGCACAACGGAAAATATCAGGCCAGTTCGCAACGATAAGATCCTCCCGGGCTTTTCCACCTACCAACTTGCGTAACTCCCTGGGGGTCGTATCGGGATTAAATACGTACAACCGCTTCGATGGCAGATCCCTGATTCGCAGAACGAGATTGTAGCCGAGCAGGCTACTGGCTCCGAACAAATGGTCGGTGAATCCTGCTGTATCGGCATACTGTTCGCGAACATGGCGACCGACCTCGTTCATCAGTAGTCCATCGAGAATATACGGTGCCTCGCTCACGGTCGCCGGGATCGACTGACAAGCGAATGGCGCGAACTGGTCGCTTACGTGAGTATACGCTTTGAGGCCGGGAACAGAACCATATTTGGCATTGACCATGTTCATGGCTTCGCCATGCCGCGCTGTCGGGAAAAACTGACCATCGCTCGATGCTGACGTGCCCATCCCCCAGACGCGTGACATCGGCAGTTTACCCTGCGCGGCCACCACAATTGCCAATGCCTGGTTCATGGCTTCGCTTTCAACATGCCAGCGGGCAAGGCGTGAGAGCTGCCAGTAATCATGCGTGTTTGTAGCTTCCGCCATCTTACGCAGGCCCAGATTGAGCCCTTCAGCGAGCAGGACGTTGAGCAGACCGATCCGGTCGCGACATGGAGCCCCGGTTCTCAGATGGGTAAACGCATCTGTGAAACCAAGGGCTGCATCAACTTCAAGCAGCATGTCGGTAATCCGAACGGACGGCATTCGGCGATACAGATCCAGTATGAGTGCCTCGGCACCATCCGGCACGTCTGCTGTCAACCTGTCGATCCGCAACGTTCCATCTTCTATGCTACCGTGCGGAATAGTGCCGTTACGGGCAGCCCGGGCCAGCCGCTTAAGAGCGATCGTGAGTCGCGCCTTTCTGTCTGCCAGCCAATCCTGTGGGTTGGAAGGCACGGCCAGTTTTGCATTTTCCTGCGCCGCGATCATCGGCACCAGTACCTGCTTGAGGTCACCATAGCGGCGCGAATGAGCGAGCCAGACATCTCCGGAACGAAAAGCATCCCGGAGGTGAAAGAGTACCGCCACTTCCCAAAGACGGGTATCTCCTTTTTCCTGAGCTCGTAAATGACGGTTCCATTTGGAGCTGGGCCGCAGGAAACGCCTTTCTGGCGATGCAACACCTTTCATCTCTCCGATCGACAAAGCTGCTGCTACCAATGGTCCGGCGACCGGCGCGGCTTCGAGCTTCAGACAGCGCAACATGCGGGGCGCATAACGACGAAAGCGATGGTATCCCTGCCCGACATATGCAAGAGGCTCATCGGCTAGCGTGTTGCTGAGTTGAGTCCCTGTCGCTACCAGTTGAGCGAGCCGGTCCCATGCAACCGAACTGGCGACAGCCATCTCCAGCGGGGTTCCGTCACTGCGGGCCTCAAGCAACGAAGCTCCCAGCGCGGTGAAGGTACGGATCGTATCCGTGAGTGTGGCTTTAGAGCCGGAAATTGTTTCGTCATGCTGGCGCTTCGCTTCCCGCCAGGTTTTTCCTACGATCCTGTCATGGGTTTCGACTATGGCATCAGCAATCGCCGCTTCCCACTCCACAACACAGACGGCAAGGATCGCCCAGCGGCGGTCCGAAGTGATGTCACGCAAACCGTCGGTGAAGTAGCGTTCACCCTGCCGACGCAGCCGGGCAATGCGATGGGCAGGTATGCTGGCCAAAGCACTATGATTGATATTCAGGGTACGCAGAAATTCGAGCCTGTCGAGCAAACGGTTAGCAGCAGCCGAGTTGTTACCAACCTCGAAGTTGCGAAGCCAGATGAAACGACTGATATTGCCGGCGAGCATTTCACTCAGAAGTTTGTCCAGGTGATCGCGAACATCCGCTGTTAAATTTTCCGCAATCCGCGTTTCAATCCGCCGCTCAGCGGCGACCAGAGCATCCGCGCACAAGCGCTCGATTGTCGATACTGCGGGCAGAATGGTGGAAGTTTCCCGACACCGCACAATAAAACGATGAGCAAGATCCTCGTTTGATCTGGCATCTTCGGCCTGGCCGAAAGTCCACTCCCGCAGATCACGGGCACCACGGCCCGTGAAGGTCTTGTAGCCGTAAATTTCGCGCAGCGTGTCCATGTGCTGCTGACGGGTTTGGCGCCGTGTGGCATAAGTGAGAAGCGCATCAGCCGGAACTCCAAGCTGAGCACCGACGAAGGAAAGGACTTCACGCGGGATCATCTCACCAGGAGCCAGTGCACGGCCCGGATATCGTAAGGCACAAAGTTGCAGGGCAAAGCCAATCCTGTTTTCCGGTCTGCGGCGCTGCCTAATGTTTTCCAGGTCATCATCGCCCAGCGTGTAGAACTTCAGTAGCGACAGTTCGTCCGTGGGCAGATCGAACAGCGCTGCTCGCTGCCGTTCGGTGAAAATATGGCGTCGTGACATACAAATTCGTCCCTTTTGAAGTATAGTCTGTTTTGGACAACAGCCAGCCCATATAAATCAGGGCGTTCCGATACAAAAATCCAGGAGGGTTCAATTGGGACATCGTGCCGCCATTTACTGCCGGGTTTCAACAGCGGATCAGTCTTGTGAACGCCAGGAATTTGATCTGCGAGCCTTCGCCGGCTGTGCCGGCTACGACGTGGTGGGAATATTTAAGGAAACAGGTTCAGGAACTAAACTCGACCGGGCCGAGCGAAAGAAAGTCCTGGCGCTTGCCCAGTCCAGACAAATTGATGCAATCCTGGTCACTGAGCTTTCCCGGTGGGGGCGCTCGACGCTCGATCTGCTCAATACGCTACGTGAACTGGAGAACTGGAAGGTTTCCGTGATAGCCATGAATGGAATGGCGTTCGATCTTTCGTCGCCGTATGGACGAATGCTGGCGACGTTTCTTTCCGGCATTGCGGAGTTTGAGCGGGATCTCATCAGCGAGCGGGTCAAGTCAGGCCTTGCTGTTGCGAAGGCACGTGGTAAGAGGCTTGGTCGTCAGGCCGGAGTGCGACCAAAATCAGACCGACTTTTGCCTAAGGTGGTTGCGATGAGGGCCGAGGGACGCAGCTATCGCTGGATCGCACGCGAGCTCGGTATCAGCAAGAATACCGTCGCTGACATCGTGCAACGACACAGAGCTAACGCTTAGGGTGTCATTTCGCCCTCAGCCGGAACCGACCCCGAATAGGTTTCGTCGCGGATGTGCCAGGCTTGCAGCCAGGACAGCTTGGCGTAGGTCAGGCCGGGGCTCGACTCGGCCATCTTGGTCAGCCCGAGGTTGATCGCATCACCGAGGATTGCGGACAGCAGCAACGTCCTGTCTTTGGCCTGTCCTTGGCCAGGCGGGTGACGGTGGCCAACTGCTCGTCCAGCAGCTGCAAACGCTCTTCCAGGTACTGGTCGCTGTTCGGGTTGATCGCCAGGGGCAGGGCCTGCTCGCGCTTGAGTGCGGCGAACTTCTCGGCCGGCAGCAGGTAGTCGTCGAAGTCGCGGAACTGCCGCGAGCCCTTGACCCAGATGTCGCCGGAGCGCAGGGCGTTCTTCAGCTCGGACAGGGCGCAGATTTCGTAGAATTTCCGGTCGAGGCCTTCCGGGGTGATCACCAGCGGCTTCCAGCGCGGCTTGATGAAGGCCGTGGGTGCATCGGCCGGCACCTTGCGCAGGTTGTCGGCGTTCATCTCACGCAGGGTCTGCACGGCTGCCAGCACGCCTTGCGCGGCCGGCCCGTGCTGTTCCCCAACTTTTCGCTCGGCGAAGAGTATGAACATGCGCCGCCGGCGACGAATCGCCAAATCTCACCGTATCTCCCGAGCGGACGATTTCGCACCGGTCTGCCCGTCGAAGGGCTTGCGATCGAACGGGGCGACCTTTTCTATGCATGTCCGCGAGCCAGCGTCTTTTATGGCACGGCGCTCGACGCCGACCTTCGGACGCGCGGCGTAAGCACGCTTGTCATGGCCGGGATAAGCACCACCGGCGTTGTTCTTTCAAGCGTCGCCTGGGCTAGTGATGCGGACTACGACGTGCGTTTGGTCCAGGACTGCTGCTACGACCCGGATCGGGATGCCCACGAAGCTCTGTTGCGTTCCGGGTTCGGCGGACGTGTACAGGTCGTGTAATTTTCGGGCCTCGCATGATCGCGGCCATAGCCGCAGGTGGATTGGTGCGAGGCAGGGCCAGTCCAAGTCAGGGTGCGGTCATCGCGGCGCCTGCAACTCTCAAAAACCCATCGCCGTAGCGGAGGTCTTGTAATCGCATGTCATTACGCACGCCCGATTTATTGTTCACAGCGATAGCACCTGCCATTTGGGGCAGCACCTACATTGTCACCACCCAATACCTGCCGAACTTCTCACCGATGACGGTCGCGATGCTGCGGGCGTTGCCGGCGGGTTTATTGCTCGTGATGATCGTCCGACAGATTCCAACGGGAATCTGGTGGATGCGCATCTTCATCCTCGGCGCACTTAATATTTCGCTATTCTGGAGCTTGTTGTTTATTTCGGTCTACCGCCTGCCGGGCGGGGTCGCGGCGACGGTAGGCGCTGTGCAGCCGCTGATGGTCGTGTTCATCTCTGCCGCTCTGCTAGGTAGCCCGATACGATTGATGGCGGTCCTGGGGGCTATTTGCGGAACTGCGGGCGTGGCGCTGTTGGTGTTGACACCAAACGCAGCGCTAGATCCTGTCGGCGTCGCAGCGGGCCTGGCGGGGGCGGTTTCCATGGCGTTCGGAACCGTGCTGACCCGCAAGTGGCAACCTCCCGTGCCTCTGCTCACCTTTACCGCCTGGCAACTGGCGGCCGGAGGACTTCTGCTCGTTCCAGTAGCTTTAGTGTTTGATCCGCCAATCCCGATGCCTACAGGAACCAATGTTCTCGGCCTGGCGTGGCTCGGCCTGATCGGAGCGGGTTTAACCTACTTCCTTTGGTTCCGGGGGATCTCGCGACTCGAACCTACAGTTGTTTCCTTACTGGGCTTTCTCAGCCCGGGGACCGCCGTGTTGCTAGGATGGTTGTTCTTGGATCAGACGCTGAGTGCGCTTCAAATCATCGGCGTCCTGCTCGTGATCGGGAGTATCTGGCTGGGCCAACGTTCCAACCGCACTCCTAGGGCGCGTATAGCTTGCCGGAAGTCGCCTTGACCCGCATGGCATAGGCCTATCGTTTCCACGATCAGCGATCGGCTCGTTGCCCTGCGCCGCTCCAAAGCCCGCGACGCAGCGCCGGCAGGCAGAGCAAGTAGAGGGCAGCGCCTGCAATCCATGCCCACCCGTTCCACGTTGTTATAGAAGCCGCATAGATCGCCGTGAAGAGGAGGGGTCCGACGATCGAGGTCAGGCTGGTGAGCGCCGCCAGTGAGCCTTGCAGCTGCCCCTGACGTTCCTCATCCACCTGCCTGGACAACATTGCTTGCAGCGCCGGCATTCCGATGCCACCCGAAGCAAGCAGGACCATGATCGGGAACGCCATCCATCCCCGTGTCGCGAAGGCAAGCAGGATGTAGCCTGTGCCGTCGGCAATCATTCCGAGCATGAGTGCCCGCCTTTCGCCGAGCCGGGCGGCTACAGGGCCGGTGATCATTGCCTGGGCGAGTGAATGCAGAATGCCAAATGCGGCAAGCGAAATGCCGATCGTGGTCGCGTCCCAGTGAAAGCGATCCTCGCCGAAAATGACCCAAAGCGCGGCCGGCACCTGTCCGACAAGTTGCATGATGAAGAAGACCGCCATCAGGGCGGCGACGACGGTCATGCCCCGGGCCCACCGGAACGAAGCGAGCGGGTTGAGAGCCTCCCGGCGTAACGGCCGGCGTTCGCCTTTGTGCGACTCCGGCAAAAGGAAACAGCCCGTCAGGAAATTGAGGCCGTTCAAGGCTGCCGCGGCGAAGAACGGAGCGTGGGGGGAGAAACCGCCCATCAGCCCACCGAGCACAGGTCCCGCGACCATCCCGAACCCGAAACAGGCGCTCATGAAGCCGAAGTGCCGCGCGCGCTCATCGCCATCAGTGATATCGGCAATATAAGCGCCGGCTACCGCCCCAGTCGCCCCGGTGATGCCGGCCACGATCCGCCCGATATAGAGAACCCAAAGGAAAGGCGCCGTCGCCATGATGGCGTAGTCGACAGCAGCGCCGGCCAGCGAGACGAGCAAGACCGGCCGCCGCCCGAAACGATCCGACAGCGCGCCCAGCACAGGTGCGCAGGCAAATTGCATCAACGCATACAGCGCCAGCAGAATGCCATAGTGGGCGGTGACGTCGTTCGAGTGAACCAGATCGCGCAGGAGGCCCGGCAGCACCGGCATAATCAGGCCGATGCCGACAGCGTCGAGCGCGACAGTGCTCAGAATTACGATCAGGGGTCTGTTGGGTTTCACGTCTGGCCTCCGGACCAGCCTCCGCTGGTCCGATTGAACGCGCGGATTCTTTATCACTGATAAGTTGGTGGACATATTATGTTTATCAGTGATAAAGTGTCAAGCATGACAAAGTTGCAGCCGAATACAGTGATCCGTGCCGCCCTGGACCTGTTGAACGAGGTCGGCGTAGACGGTCTGACGACACGCAAACTGGCGGAACGGTTGGGGGTTCAGCAGCCGGCGCTTTACTGGCACTTCAGGAACAAGCGGGCGCTGCTCGACGCACTGGCCGAAGCCATGCTGGCGGAGAATCATACGCATTCGGTGCCGAGAGCCGACGACGACTGGCGCTCATTTCTGATCGGGAATGCCCGCAGCTTCAGGCAGGCGCTGCTCGCCTACCGCGATGGCGCGCGCATCCATGCCGGCACGCGACCGGGCGCACCGCAGATGGAAACGGCCGACGCGCAGCTTCGCTTCCTCTGCGAGGCGGGTTTTTCGGCCGGGGACGCCGTCAATGCGCTGATGACAATCAGCTACTTCACTGTTGGGGCCGTGCTTGAGGAGCAGGCCGGCGACAGCGATGCCGGCGAGCGCGGCGGCACCGTTGAACAGGCTCCGCTCTCGCCGCTGTTGCGGGCCGCGATAGACGCCTTCGACGAAGCCGGTCCGGACGCAGCGTTCGAGCAGGGACTCGCGGTGATTGTCGATGGATTGGCGAAAAGGAGGCTCGTTGTCAGGAACGTTGAAGGACCGAGAAAGGGTGACGATTGATCAGGACCGCTGCCGGAGCGCAACCCACTCACTACAGCAGAGCCATGTAGACAACATCCCCTCCCCCTTTCCACCGCGTCAGACGCCCGTAGCAGCCCGCTACGGGCTTTTTCATGCCCTGCCCTAGCGTCCAAGCCTCACGGCCGCGCTCGGCCTCTCTGGCGGCCTTCTGGCGCTCCTGCTGCGGCGTCCGCTCGTGGGCCGTGGCGCGGGTCCGCGCGCCGGCCTCGTGCGCCTGGCGCTCGCGGCCGTCTTCACGTTCTGCCTTGCGCAGATGAGATAGGGGAGCCCGCAGAATTCGGAAAAAATCGTACGCTAAGGTTTTCCGGGCATCCGTAAGGGCCGAAACTTCCCGTCTTCCAGTCTGCGGCTCTGCCGCCAGACGTAATCGCCGGTTAGGTTGATGTGCTCCCAGCCCAGCGGCGACAGGAATTGCAGCAGCTCGCCGTCCACCGGCTTGCCGGCCTCGACCAACCCCTGGGTGGCGCGTTCCAGGTACACCGTGTTCCACAGCACGATAGCCGCCGTCACCAGGTTGAGGCCGCTGGCCCGGTAGCGCTGCTGCTCGAAGCTCCGATCCCTGATTTCCCCAAGGCGGTTGAAGAACACCGCCCTGGCCAGCGAGTTGCGCGCCTCACCTTTGTTCAGGCCGGCATGCACGCGGCGGCGCAGTTCAACACTTTGCAGCCAGTCCAGGATGAACAGCGTGCGCTCGATCCGGCCCAGCTCGCGCAGGGCCACGGCCAGTCCGTTCTGGCGCGGGTAGCTGCCGAGCTTGCGCAGCATCAGCGAGGCGGTGACGGTGCCCTGCTTGATCGAGCTGGCCAGGCGCAGGATGTCGTCCCAGTGGGCACGCACGTGCTTGATGTTCAGGGTGCCGCCGATCAGCGGGCGCAACGTCGGGTAGGCTTGCACGCCCTGCGGCACGTACAGCTTGGTTTCGCCGAGGTCGCGGATGCGCGGCGCGAAGCGGAAGCCTAGCAGGTGCATCAGGGCAAAGACGTGATCGGTGAAGCCGGCCGTGTCGGTGTAGTGCTCCTCGATCCGCAGGTCGGACTCGTGGTACAGCAGGCCGTCGAGCACATAGGTGGAATCGCGGACGCCGACATTCACCACGCGGGTGCTGAACGGCGCGTACTGGTCGGAGATATGGGTATAGAACAGCCGTCCCGGCTCGCTACCGTACTTCGGGTTGACGTGCCCGGTGCTCTCGCCCCGGCCACCCGCGCGGAAGCGCTGGCCATCGGAGGATGAGGTCGTGCCGTCGCCCCAGTGGGCGGCAAAGGCGTGGCGATACTGGTGGTTGACCAGCTCGGCCAAGGCCGCCGAATAGGTTTCGTCGCGGATGTGCCAGGCTTGCAGCCAGGACAGCTTGGCGTAGGTCAGGCCGGGGCTCGACTCGGCCATCTTGGTCAGCCCGAGGTTGATCGCATCACCGAGGATTGCGGACAGCAGCAACGTCCTGTCTTTGGCCTCGGCCCCGTCCTTCAAGTGGGTGAAGTGGCGGCTGAAGCCCGTCCAGTCGTCc
ATCGTGGAGTGATCGACATTCACTCCGCGTTCAGCCAGCATCTCCTGCAGCTCACGGTAACTGATGCCGTATTTGCAGTACCAGCGTACGGCCCACAGAATGATGTCACGCTGAAAATGCCGGCCTTTGAATGGGTTCATGTGCAGCTCCATCAGCAAAAGGGGATGATAAGTTTATCACCACCGACTATTTGCAACAGTGCCGATTTGCTCACATCCAGCTTTTGTTAGTTCGTCAACCTGGTGCGCCACATCCTGAAGATGCGTAGATTTACGTGCATAGCCGATTTTCATTCTTTTCTCGCTAATTAGTTATGGGGTTATTGTTATGTTGATACAGTAACGAGTTTTGTTACATGAGGGGAGTCATTTTTCGGGAGAAGTCAGGACTTTTCAAGACTGTCACAAAAACCATCGTTTTTGATACATTAATTTAACCAATAGGTTGCAGATCAAATCGCCTGTAACAGCCTTTCTGGCTGTTTGTCGTTTTCAGAAGACGGCTGCACTGAACGTCAGAAGCCGACTGCACTATAGCAGCGGAGGGGTTGGATCCATCAGGCAACGACGGGCTGCTGCCGGCCATCAGCGGACGCAGGGAGGACTTTCCGCAACCGGCCGTTCGATGCGGCACCGATGGCCTTCGCGCAGGGGTAGTGAATCCGCCAGGATTGACTTGCGCTGCCCTACCTCTCACTAGTGAGGGGCGGCAGCGCATCAAGCGGTGAGCGCACTCCGGCACCGCCAACTTTCAGCACATGCGTGTAAATCATCGTCGTAGAGACGTCGGAATGGCCGAGCAGATCCTGCACGGTTCGAATGTCGTAACCGCTGCGGAGCAAGGCCGTCGCGAACGAGTGGCGGAGGGTGTGCGGTGTGGCGGGCTTCGTGATGCCTGCTTGTTCTACGGCACGTTTGAAGGCGCGCTGAAAGGTCTGGTCATACATGTGATGGCGACGCACGACACCGCTCCGTGGATCGGTCGAATGCGTGTGCTGCGCAAAAACCCAGAACCACGGCCAGGAATGCCCGGCGCGCGGATACTTCCGCTCAAGGGCGTCGGGAAGCGCAACGCCGCTGCGGCCCTCGGCCTGGTCCTTCAGCCACCATGCCCGTGCACGCGACAGCTGCTCGCGCAGGCTGGGTGCCAAGCTCTCGGGTAACATCAAGGCCCGATCCTTGGAGCCCTTGCCCTCCCGCACGATGATCGTGCCGTGATCGAAATCCAGATCCTTGACCCGCAGTTGCAAACCCTCACTGATCCGCATGCCCGTTCCATACAGAAGCTGGGCGAACAAACGATGCTCGCCTTCCAGAAAACCGAGGATGCGAACCACTTCATCCGGGGTCAGCACCACCGGCAAGCGCCGCGACGGCCGAGGTCTTCCGATCTCCTGAAGCCAGGGCAGATCCGTGCACAGCACCTTGCCGTAGAAGAACAGCAAGGCCGCCAATGCCTGACGATGCGTGGAGACCGAAACCTTGCGCTCGTTCGCCAGCCAGGACAGAAATGCCTCGACTTCGCTGCTGCCCAAGGTTGCCGGGTGACGCACACCGTGGAAACGGATGAAGGCACGAACCCAGTGGACATAAGCCTGTTCGGTTCGTAAACTGTAATGCAAGTAGCGTATGCGCTCACGCAACTGGTCCAGAACCTTGACCGAACGCAGCGGTGGTAACGGCGCAGTGGCGGTTTTCATGGCTTGTTATGACTGTTTTTTTGTACAGTCTATGCCTCGGGCATCCAAGCAGCAAGCGCGTTACGCCGTGGGTCGATGTTTGATGTTATGGAGCAGCAACGATGTTACGCAGCAGGGCAGTCGCCCTAAAACAAAGTTAACCCAGGATGAGAACCTTGAAAGTATCATTGATGGCTGCGAAAGCGAAAAACGGCGTGATTGGTTGCGGTCCAGACATACCCTGGTCCGCGAAAGGGGAGCAGCTACTTTTTAAAGCATTGACCTACAATCAGTGGCTTCTGGTGGGTCGCAAGACGTTTGAATCTATGGGCGCACTCCCCAATAGGAAATACGCGGTCGTTACCCGCTCAGGTTGGACATCAAATGATGACAATGTAGTTGTATTTCAGTCAATCGAAGAGGCCATGGACAGGCTAGCTGAATTCACCGGTCACGTTATAGTGTCTGGTGGCGGAGAAATTTACCGAGAAACATTACCCATGGCCTCTACGCTCCACTTATCGACGATCGACATCGAGCCAGAGGGGGATGTTTTCTTCCCGAGTATTCCAAATACCTTCGAAGTTGTTTTTGAGCAACACTTTACTTCAAACATTAACTATTGCTATCAAATTTGGAAAAAGGGTTAACAAAGCTATGCAATCGACGGCAAAAAGCTTCGTTCGCTTCGCGCACTACGCCTTTTCCGCGATTGATAGCGACGTTATGTGAATATTGAAATGAGCATTCCAAAGAAAGGAAGTAGAAAAATTATCGTGGGCGAAAATGAGTTTTTGTGGCTCATTAGGTCAAAACTCACATATTCGCAGGACTGTTTAGGTACAGAAATGACTGCGGTCGTTGAACCGGATGCCGGTCCTCACTGATGAAGAAGTGAACACCGTACGGGAATCGTGCCGGCAGCTTGGAGCTATCGGCCGGAACCTCAACCAGGTGGCCAGGGCCTTGAACATCGAGTTCAGGGAAAGTGACAAGCTCAAGCAAGAGGCCATCGAAAAACTGGCCGAACGGATCGACCAGCATTTGGACCATGTGTCTGAGCTGTTCGATAAGACCTGGAGCCGGTGGCACGATTGTCATTTTCAGAAGACGACTGCACCAGTTGATTGGGCGTAATGGCTGTTGTGCAGCCAGCTCCTGACAGTTCAATATCAGAAGTGATCTGCACCAATCTCGACTATGCTCAATACTCGTGTGGGCTCTGTTGCAAAAATCGTGAAGCTTGAGCATGCTTGGCGGAGATTGGACGGACGGAACGATGACGGATTTCAAGTGGCGCCATTTCCAGGGTGATGTGATCCTGTGGGCGGTGCGCTGGTATTGTCGCTATCCGATCAGCTATCGCGACCTTGAGGAAATGCTGGCGGAACGCGGCATTTCGGTCGACCATACGACGATCTATCGCTGGGTCCAGTGCTACGCCCCGGAGATGGAGAAGCGGCTGCGCTGGTTCTGGCGGCGTGGCTTTGATCCGAGCTGGCGCCTGGATGAAACCTACGTCAAGGTGCGGGGCAAGTGGACCTACCTGTACCGGGCAGTCGACAAGCGGGGCGACACGATCGATTTCTACCTGTCGCCGACCCGCAGCGCCAAGGCAGCGAAGCGGTTCCTGGGCAAGGCCCTGCGAGGCCTGAAGCACTGGGAAAAGCCTGCCACGCTCAATACCGACAAAGCGCCGAGCTATGGTGCAGCGATCACCGAATTGAAGCGCGAAGGAAAGCTGGACCGGGAGACGGCCCACCGGCAGGTGAAGTATCTCAATAACGTGATCGAGGCCGATCACGGAAAGCTCAAGATACTGATCAAGCCGGTGCGCGGTTTCAAATCGATCCCCACGGCCTATGCCACGATCAAGGGATTCGAAGTCATGCGAGCCCTGCGCAAAGGACAGGCTCGCCCCTGGTGCCTGCAGCCCGGCATCAGGGGCGAGGTGCGCCTTGTGGAGAGAGCTTTTGGCATTGGGCCCTCGGCGCTGACGGAGGCCATGGGCATGCTCAACCACCATTTCGCAGCAGCCGCCTGATCGGCGCAGAGCGACAGCCTACCTCTGACTGCCGCCAATCTTTGCAACAGAGCCTCCGTCGCCATGCTCACCTCGCTTTGGTGCACACGAGTATTGAGCATAGTCGAGATTGGTGCAGATCACTTCTGATATTGAACTGTCAGGAGCTGGCTGCACAACAGCCATTACGCCCAATCAACTGGTGCAGTCGTCTTCTGAAAATGACACTGTTTGTATATAATCATGAAAAAATGGTGAGTAGAGTTTCAGGGTAACAGGGGATGCTTATGTCGGTTTTCCACAACTGGCTACTTGAGATCGCATGTGAGAATTACTTCGTCTACATCAAACGCCTTTCCGCCAACGATACCGGCGCAACAGGTGGTCACCAGGTAGGGCTTTATATCCCTTCAGGTATCGTTGAAAAACTCTTTCCGTCTATCAACCATACCCGTGAACTGAACCCTTCGGTTTTTCTCACCGCACATGTGTCATCGCATGATTGCCCTGACAGCGAAGCCAGGGCAATTTATTATAACAGCCGTCATTTTGGTAAAACCCGGAATGAAAAAAGGATTACCCGCTGGGGTAGAGGCAGCCCACTTCAGGATCCTGAAAATACAGGGGCTCTGACGCTCCTGGCTTTCAAGCTTGATGAGCAAGGGGGGGACTGTAAGGAAGTAAATATTTGGGTATGCGCCAGCACTGATGAAGAGGACGTCATTGAGACCGCTATTGGTGAAGTTATACCCGGAGCGCTTATATCCGGCCCCGCAGGACAGATTCTAGGCGGACTATCTCTACAGCAAGCGCCAGTAAATCATAAATATATTCTACCTGAAGACTGGCACCTGCGCTTTCCGTCGGGAAGTGAAATTATTCAGTATGCAGCCAGCCATTATGTGAAAAATTCCCTTGATCCGGATGAGCAACTTCTTGACCGCCGGCGCGTGGAGTACGACATATTTCTATTGGTTGAGGAACTGCATGTTCTGGATATCATCCGGAAAGGATTTGGCTCTGTGGATGAATTTATTGCGCTGGCCAATTCTGTCAGCAATCGCCGTAAATCCAGAGCCGGGAAGTCGCTGGAACTGCACCTGGAGCATCTATTCATTGAGCACGGCCTGCGACACTTTGCGACGCAGGCCATCACAGAAGGTAATAAAAAACCCGATTTCCTTTTCCCTTCCGCAGGGGCTTACCACGATACTGAGTTTCCCGTAGAAAATCTGCGCATGCTGGCAGTCAAGACTACCTGTAAGGATCGCTGGCGTCAGATACTGAATGAGGCCGATAAAATTCATCAGGTGCATCTGTTTACACTCCAGGAGGGAGTTTCTCTGGCTCAATATCGGGAGATGCGGGAGTCGGGTGTCAGATTGGTCGTGCCATCATCTCTGCACAAAAAATACCCGGAGGCGGTGAGAGCTGAGCTAATGACGCTAGGTGCGTTTATTGCTGAGCTGACAGGGCTTTACGCAGATATTCCATAGATTATCTCCCGGCATAAATACCGGGAGGAGCGATCAGATTCGTTCAACCTTGCACGAATCGGCATTAACCGCTTTCAGGATATAAGGTTCAAGCAGTTTGGCTACGGCTTCAAACACGGGCACCACTACGGAGTTACCGAACTGCCTGTACGACTGAGTGTCTGACACAGGAATGCGAAAAGGCCTGCCATCTACTTTTTCAAAACCCATAAGGCGCGCGCACTCTCGCGGAGTCAGCCTGCGGGGCCGATGCGCCTGATTTTCTTCGTTCGCGAAGTCTGTTTCACCTGTGGCCATATCCCAGCCACGGTCTATCAGAATTTCAGACCCGTCTTTGTGATAGCGAGCAGAAAGCGTACGGGCAATGCTTTCTTTATTTTCAGGATTAACGAGGCCAAAACCGAATCCGTTACCCTTAGCTGCGTGCTTTTTGGCGTAGTTATAGAGATACTCCCAGAGTTTCGGCGTCAGTATATATTTGCTGTCAACCACGGGTTCCAGCAGTTCGCCAAATGACGGACGCTGTTCCGGATAAAAACGACTAATATCGCGCAGGGTAAAGCCCTGGTGAATGTTCAGATCACGGCGGAAACCGACCAAAACGATACGTTCTCGGTGCTGAGGTAAAAAGTGCTTTCCGTCGATAACTTTAGGATCGTTTTTGCCCATCTCAGCTGCATCCGCAACTTCATAGCCCAGTTCGTCGAGGGTATCCATGATGACTTTAAAGGTTTTACCCTTGTCATGGCTCTTCAGGTTTTTAACGTTTTCAAGAACAAAGATGGCAGGTTTTTTTGCGCGGATAATACGCGCCACATCGAAGAAAAGCGTTCCCTGAGCCTCACATTCGAAACCATGCGCGCGCCCGAGCGAGTTTTTCTTGCTTACGCCCGCAAGGCTAAACGGTTGACAGGGGAAACCTGCTAGAAGTACATCATGATCCGGCACATGCTCATTAATGTAAGCATAGGCATCGTTTTCAGGTACTTCAGGTTTATCACTGAGCGTGACTTCACGAATATCGAGATTGAAAGTGTGTTCCTGAGCATCGTTAAACCAGTTAGCTTTATATGTGCGCACAGCCTCTTTATTCCATTCACTGGTAAAAACGCACTGGCCACCGATGGTTTCGAAGCCCTTCCGTATACCTCCAATCCCAGCAAACAGGTCAATAAACCGGAAGGCATAGTCAGGGTGATGTGCAGGCGCTTCCGGAAGCATTTTTCGTAGAAGTTCCTCTTCGGCTAACGTCAGCGTCTTAGGTGAGCACTTACCATTAATCCAGCGATTAAGAGTCTCGCGACTCCACTCATTTTTACCAACTTTTCTAAGCAGTTCAGCCACGTACTTCTGGTCATAGATTTCCAGCACCTGCCCGAGCAGCTTTTTATCATTTTCCTGTCGCAGTTGTTCTTCCGCTTCTGCTTTCTCAAGCAGATCCTGCGCCAGTAATTCAAATTCAGACATATTGCCTCCATTGGGTCTTATGGGTGAAACTGTATCACTCATTTGACCCAGATTGAATGTTTTTATCTGGATATTTAAACAGGTTTATTGTTAGGTAACGCACGTTGGCCACGCTGGAGCGTCTTCTGGGCCTGCTGTCGGCCTTTGAGGTCGTGGTATGGATGACGGATGGCTGGCCGCTGTATGAACCCCGCCTGAAGGGAAAGCTGCACGTTATCAGCAAGCGTTACACTCAGCGCATTGAGCGACATAACCTGAATCTGAGAGGCACTGTTGCAAAGTTAGCGATGAGGCAGCCTTTTGTCTTATTCAAAGGCCTTACATTTCAAAAACTCTGCTTACCAGGCGCATTTCGCCCAGGGGATCACCATAATAAAATGCTGAGGCCTGGCCTTTGCGTAGTGCACGCATCAc
GGCACTGTTGCAAAGTTAGCGATGAGGCAGCCTTTTGTCTTATTCAAAGGCCTTACATTTCAAAAACTCTGCTTACCAGGCGCATTTCGCCCAGGGGATCACCATAATAAAATGCTGAGGCCTGGCCTTTGCGTAGTGCACGCATCACCTCAATACCTTTGATGGTGGCGTAAGCCGTCTTCATGGATTTAAATCCCAGCGTGGCGCCGATTATCCGTTTCAGTTTGCCATGATCGCATTCAATCACGTTGTTCCGGTACTTAATCTGTCGGTGTTCAACGTCAGACGGGCACCGGCCTTCGCGTTTGAGCAGAGCAAGCGCGCGACCATAGGCGGGCGCTTTATCCGTGTTGATGAATCGCGGGATCTGCCACTTCTTCACGTTGTTGAGGATTTTACCCAGAAACCGGTATGCAGCTTTGCTGTTACGACGGGAGGAGAGATAAAAATCGACAGTGCGGCCCCGGCTGTCGACGGCCCGGTACAGATACGCCCAGCGGCCATTGACCTTCACGTAGGTTTCATCCATGTGCCACGGGCAAAGATCGGAAGGGTTACGCCAGTACCAGCGCAGCCGTTTTTCCATTTCAGGCGCATAACGCTGAACCCAGCGGTAAATCGTGGAGTGATCGACATTCACTCCGCGTTCAGCCAGCATCTCCTGCAGCTCACGGTAACTGATGCCGTATTTGCAGTACCAGCGTACGGCCCACAGAATGATGTCACGCTGAAAATGCCGGCCTTTGAATGGGTTCATGTGATCGTGGAGTGATCGACATTCACTCCGCGTTCAGCCAGCATCTCCTGCAGCTCACGGTAACTGATGCCGTATTTGCAGTACCAGCGTACGGCCCACAGAATGATGTCACGCTGAAAATGCCGGCCTTTGAATGGGTTCATGTRCAGCTCCATCAGCAAAAGGGGATGATAAGTTTATCACCACCGACTATTTGCAACAGTGCCGAAAAAATAGCTAAATGATATCCGTCAGGACGGCGGAGCCAGGGCCAGCTCCAGCTGATACAGGTTCTGAATGGCCAGCTGCTGCAGCCGCTCCGTTGTACACCAGTAAGCCTCGTCTGCCGGCATTGTCTTCAGGATATGAAGCGACATTTCGTGAATCTGGCGCTCACGAGAATATCTGGCCAGGCGGTTAGCTCGTTTACGTTCGGCGCCACGCTGCCGACGGAACCTCAGTGCATCGAGAGTTTTTTGACGGTACCAGCGCTCACGTGCTGCACACGGGGAGATCTCCTCATCTTCACGCAGAATCCCCTCCTCGATAAGACGACGACGCTCTTCGCTTTGCCGGAGCTTTTTTTGTTGTTCCGCATCAAGTTTTTCCAGATCCACTCCCAGCATCTGAAACCCTAACGCGGTGATATAGACGTATTTAGGAAGCCAGGTACGGGATTCCCTGTCCCAGCTATTTTCTTCAGATACAGCCAGGACACCAAAACGAACCTGTTCGTCAATCAACCGGGACAGACGTGAGACTGTTACCTCTGTTTCCGGAATAACTTTTCCATGACTGTCTTTCTGGCTGAGTTCTTTTGCCAGACGAGAAATACACATACCGACCGTCAGCTTGCCGGCATCACAGAAGCTGATCAGCACTGGCCAGATAGCATCCAGCAGACGTTGCTTTTCCGGCCGGAAGCCATACCGGCGGCCAGCCCGACGACGTTCCCTGACGTACAGCGGATGAAGCGATACGTGCATACGCAGTCGCACCTCACCAGTGGTGCGATCTTTTTGAACAAGACGGTTATAGGCGTGCCCCAGCTGGCCACCCAGTTTTTTGTAATGCTCCGGTCGAAACCAGGTCGGGTTTTCACATTTGGGTTTTGTGGAGTGCTCGCCGCGCCGGCGACGGGTAGATTTCTTCTCCGGGGAAACCAGAAAAGATGCCACATGGCCGTCCTCTACCCCCTGCCAGAAACGGATCTGTTCATCCATATCCAGCTGACTCCAGTGTTGCGGATTGTGCGCATTACTCATCTGCACTCTCCCTGCCGCTGTTTTTGGCGGCCAGACACTTCAGTCTGGCTTCGCTCAGAGAGAGTGGAAATACGCCAAGAAATTCGAACAGCTTAGGGGTGAAAAAAATCTCAGCAGTTGAATAGCAATCCGATGAGCAGGCAACAAATTCAAAATCTTTTTCCAGCGATTCCAGTGCCCTGATTGCTCGTGTAATGGACACTTCGCCAGAAAGAGATTTAGTTGCAAGTCCGCACTCCAGGGCAATCTCCCTGAGTGAGCGCAGAACTTTATTTGACAGGGGATCGTAATAAAAACACATCGCCATGAGCAACGCATTCATCGCTCTGCGGCGCAAAAATGGGGGTTTACGTTTTCGTATTCCGTCCCTACGCGACATCGCTGATGCGATATCGAAACTGAAGCTTTCAGTGAAACCATTGGCTTTTACCATAAGTTTCAGCGAGAAAGGCCAGGGAGTGTAGTCCTGGGGAACCGTGAAAACAGGTTCAGGATTGTTTACCTGAACATACTTGCATGAGCTTTGTTGGTTATGATCAGTCACCGCTTCCTGCGCTTATGTTGCACAGAAGGAGCGAATGACACAGAAACTGAGCTTGAAGTTTTCTGAGCATGTACATATACTCCCTGCATAGAGCAACAGCTTCTATGCAGTTTATGAGGGCCCCGTTAATCTTTTCCTTCCGCCAAGATTGAAGAAGATTATCGGGGTTTTTACTTTCTGGTTCCGGGTAAACATCCACAAAACCAGCTCCCTGCCACCTTATGGTGTGGCCAGCCAAGAATTCTAAACGTTCAGTAATCTAGCACTCATAGCAGGCATGATCAAGAATGTGACGTCGTTACGTCGATTCCTAGTTTCGCAGATTCCCTTTCAATCAGCCTCTCAATCATTGCTGCCTGAGTAATTCCTTCATTCTCACACATGATTTGAAGCTGGTTTTTAAGCTTGTCCCGCACAAATACTCTCACCTCTTTGTGCGTCGCTTTTTTTCGGGCAACAGCTTTCTGCTGACGTTCTGCCGCAGAAACAGGGTTGCCCTTCCTATAGGGACGTTTAGATGAGGAAGTAACTCCGTTAACGACCTGTGACATCTCTGCCTCCTCAAGCATATAACTGAATACTTGAACAAAGATACTACACGTCGCTGGATGCAGCGAGAGTTACGTTATTTTTTGTTATATAACCTGCCCTTGTTGGCGCAATGAGCAGGCTATTGAGCGAGGAGGTTAATACGAGGAACTCCAGTCTTTTCCCATCTCCCACCGAGTTTGCCAGTGCTGGAGATAGCGTTGAGCAACGACTGGTTCATCCCACACGACTAGCACGTTCTCTGAATTGAACCGATCAGCGGCTCGAGTGTAGTTAAAAGACCCCACTTCAACATTACGGCCGTCAGCAATAATGACTTTATCGTGCATGATTTTGTACTGCGACACTGTGCGAACCGGGATACCGGCATTGACCAGAAGATTCATGGCCGCCAGACTCGCCTTGTTTTGCCTGCCTGTATTGGCTTTCCAGTCCAGAACCACTTTCACATCGAGACCACGCTGTTTTGCCCTGACAAGCGCGCCGGCGACTTCGGGTGAGGTGAAGGAATAGCCCATCAGCCGGATTTCCTGCTGTGCAGAATTAATAGTCTTCAGGACCAGCTGCAGAGCCGTTCCTTCCGGCGAATACCCCGTCTCGATGCTGGCGGCATACACGGCCGGAACTGGTGCAAACAAAGACAGGCTGATAAGCCCGGACAGACAACATCTGCGGAGCGTACGGTTCATTTTTTTCACAGTATTTCCTTAACGGGTGTTTAAGAAACGCCGGGAGCGGGGAAACTGGCTTTTCCCCGTTCCCGAGGTTGGACAACGACGCGATGCGGAGGCGTCAGGATTTTGTGGTATGACGAAACCAGTAGCAGACGGGTCCGTCGCCGGTATCGTGGACAGATCCCAGAAACCAGCCATCATCATCCGGTGGCTCCGGTATCCAGCCACGGGCATTCGGGGCTTCATCCGTAAATCCGGCAGCGAAAGCTTCAGGCGCTTCATCGCGCATTGTTATCACAAAGCACTGGAGTTTATGGGTTCTGAGCCAGTAACTTAATTCTGCGGAAGTTTCACAGCCACTTCGTACCAGCGCAGGATGTGTCCAGTACCCCTGTTCATCACGTTTCACTTCGGCGGCGATAATCATTTTTCATTCTCCTTGCGTTCAGTATGCTCTGTCGTTGAATTCATACCGGTTATGGATTTTTCGGCTGCATCGGCTCCGCGGTATTTCAGAAACTCTCCGACCTTTCTTACCAGACTCTCCGAATCCCGATCGCGTAGTAGTGGAATGCCGGCCTGCCTCAGAACCTCTTCCAGCAGAATATCGCGCCGGATACGGTGTTTTTTCTGGTGTGAGGCATCATCCAGTTCAACTGCGCCGATGATAGCGAAGGTATGGATGTCAACGATGACCACATCGCAGTGCCACTGTGATGCCATCCGGAAGAGTTGCCACCAGGTCCGGGATCGTGGCCGGATATGGGGAGAGAGTGTGGCAATATCTGCCACCCGGACCTGAGGACACAACAGCCAGCGTGTTCGGCTGGTATGCCTCAGCAATGCCCGGAAAAAATGTTGTTCCCGTGGCGTCATCAGTGTGTCATTACCCACCCAGACCCGCTGGCGACACAACCGTTGCTCAGCCTCTGAGGGGCGAATACCCAGGGCTTTCAGTGACCTCAGAACCGGGGAAGTCTTCGTTACTGCGCGTCCTTTCAGAAGCAGCACCAGAAATCCCAGCAAACTCAGCACAACAACGGTACTGCCCGCCATCATTAATATCTTTGCCATGTATTTTATTCCCTGATGTTCCTTTCTTTCCCGATGCGTTTTCCTGTCGTCTTCCTCATCTTTCTGTCCCTCTTCTGATAAGGCAGAACTCTGCCGGCAGCCTGTCGAGCAACGCGCGGCGAAATACATTCGGCAGTCCTCTCCCGGCTACAACATCAGCAATCAGAACTGATATGACGCTAATCTGCAGGAAGTGGCACAGGACAAAACCAATCTGATGCACCAGTTCCGCAGCAGGCATATTACGAAGAGCATTAATCAGCCGGATGGCATCCTGTGGGGAACCCCAGGCGAGAATACCGATACCGACCAGCATCACCGCCGGCGTATACAACAGCCCCCGGCTGATAACCCGTCCGGTCAGGCCTGTAAGCTCACACCTTTGCTGGCGAAACATCTCATCATCCCGGAGGATTTCCCATTCCAGCCGGGCCTTTTCATGGCGCGGCACCTCGGCCACCACCTGAATACCGTCGCGAATACTGACCAGCGGTGAGACCTCTGGCTTTCTCATCCGGTCGATGTGCCGGGTGTACAGGGCAAGGCCTGCCCAGAACAGCGCGACAGATAACGCAACCAGATAAAATCCGCTTGCCCGGGATACAGGAGAAAATAAAACCATCTGAACCAGTGCCAGCGCGCAGCCGTATAAATAACAGAATAACTGCTGCTCAGGGCGCAGAATGAAATATCTGAACATATTGATTCCTTTTTAGATAAAAATAACATTCACAGCCGTCTTAATTTCATTATCGCCAGACCACTGTTTTCTCATACACCGCAATCACACCACGCCTGATTAATTCCTCTTTAACGCGACCATAAAGCGCCATGCCTTTTGTATTACCGGACAGGGATTTAATATAATTCATCAGGGATGAAGTATTCGCCGGGCGGTTCCCTGCAGATTTTTTACTTAATGACTGGACTTTATCGGTCAGGTGCAGCACTTCATCGTTACTGATTACCATAGGTGCCGCCTTCGGTTTCTCTGCAGAGCAAGGCGATGATATACGGCAACATCGTCTCCCCGCCCTGCATAGCTCGGCAATGACGCCATCATAGCCTTTATCATTCGAGATAATATGAAATATCATCTCTTCCGGTGCAGTCGCGCTAAGTCTTCCCAGCTCAAACACCAGATGGAAGTCCACATTATTTTTTGACACATTCGCAACCTGGAATACGCTTACCGATATATCACCTGCATACGTTACAGCTGGAAAACGTATAAACTCCTGCTGAGGCCCGGTAAATAAAATAAGGCGTTCATAACGGGACAGACGGACACTTTCAAGTGTACCAATATTTTCATAATCTACGAGAGCAATAATTTTTTCAGTCATCGTCATCCAGAATCTGTCTGCACGGACAGTTATGATGCCGCAGCCTGTAATGCGGCAAATATAAAATGAATACCTGTTGCTATTTCAGGCATACCCTCAGCTAATTTTCGTTACATCTATTAGCTGAGGATTCCCAGGTATAATTATCAGGAATGGGTAAATATAATTAAAGGGTCTGACTCATCTTTCGTTCAGCCCGCAGCAGCTCCTTCATCATGCGCTCACTGGCGTACTGCGCTTCCTCTGCAGTGACGGTCGCGACGGCATTCCCCTGCAGATCATAGCGGGAGGCCCCCACCTTCATCCGGGACAGATAGCCCGCAGACCGGGTCAGACTCTTCAGGCACTTAATGACCTGTTTATGCGACAGCGGCAGGTCGCGGTTCACAATGTCGGCGAACAGCTGTTCGCGCATACCCGTTGCCAGCAGACGGGGTGAGTTTCCGTCGAACAGCTGTGGCCAGAATGCCTTCAGGGTCATGATGGCCTGTTCCGGCGGCAGCAGGCGAAGATAATGCACCGGAGGTGGCGTCTTTACCGCTTTAACCGGCACCGGCGCAGCGTTGCGCGCGGCGGCTTCGGCCGCTTGTTTAACCTTCTCAAGTTTCTCTTTTTTTGCCTTCCAGGCCGGCGGGGACGAGACCACCACGACCTTCTTTCGGCGCACCACACCAGGAGCAGGGGTCGCCTCTGCGGAGGTCGTACTGTTCTCCGCCGGTTTTCGTTTCAGGCTCAGTACAGGGCGTTTTTCTTCACTCATAAGGGGCCATATCAATAAAAGCTACAGGTCTGAGGTATACGATACGCTAACGGTATCATCGTTTCACCTCGCAATGCAGTGGACACAACGATGATGTCCCCTTTGTCACGTTTACGGGCAATGTGCCCGCCCCCGGACCTGTGTCCGGTTTTTTTTTACATCGAGACGACAATACCGAGTACCGCCAGGTGCACGGCATAGAACATCACGAAGAACTGCCGCGGCCAGAAGCGTTTCACACGTTCTCCGGCAGATGAGCACACCATCAGCGTCAGCAGCGCAATCGCCAGCCCGGCCACTGATTCACTCACGTCATGCATATTCATCAGCAACACCATGAGGGCCCACAGCACCCCGTATCCCAGCCGTTCCGGTGCATGCTGTGCGCGACAAAGCAGCCAGCTGGCGGTGAGCATGCCCACTCCGGCCATGCCGTAGCTGCCGGTTGACAGGGGTATCCAGGTGACCAGCAGTCCAGCCGCCGGGAGGGTGTAATACCAGGACGGCTGGCTGACCCACCGCAGGACCTGGCCCGTAACGGCAAAGGCAAACAGAATATTCCCGGTATACCACGGGTATCCAATAAGCATAAACGACACCTGGGCGACCAGCGCCCAGCCCCACAGGCTGTTCAGTTGAGACTGGCGTATTTCCGCGTGCCGGGCCAGATTCATTCCCCATGCCAGACCGAACAGCGGAAAACAACCACGTCCCAGCAGGCGCATCACTTCATTGTTTCCGGCCAGCAGTAAGCCGGTGTGGTCAGTCACCATCAGTACCAGTGCGACCGTTTTAATCATATCCGTTTGTCCCGGTGTCCAGGTCAGCAGGCGCTGAAGCCAGCTGTCTGTCGCGCCTGGAAATGTGTATTGTGCTCTCATATTTTTTTCCTTTTAGCGCACCGGCAGACTGCCCGATTTTAATCGGGGAGGCTGCCGGTGCAGACAAGCCGCAGGCGCGTCAGTCGCCCCCGAGTGTTTTCTCGCGGTTAAGGTCACGAACCATGTCACGCTCCACAGCCTGCAGACGCTCACGCTGCAGACGTTCTGAGGCCACCTGCTGAATCGCCGCCTCCTGGCGCCGGAACTGAGGATCATCCGGTAGCGTCGTTTTCTCCGTACCCGGCCGGTCACGCTCCAGTCCGCGAATGACGTCCCCGATAACCTCTTTCACCCGGTCCGCCGGCTCGCCGGCTTTACGCGCCTCCCCGGCCACTTCCCGGGCAGTCTGTTCCGCCTGTTTTTCCATTTCCCGGCGCTGCTGTTCTTCAGCCGCCCGCTGTGCCAGTACCTCTGGCGGGAGGATAATGTCAGCCCCGGCCTGCGGTACCGGAGCCACCGGCGCAGGTTCAGCCCATACCCGCCCACCGGTCATGGCCCCGGGGTTCCAGGGGCGGTCATCACCGGCCAGCCGCACCACCACCCCCGTATCGGGATTGTCGCGGGCCATTCTGACGCCCTCCCCCATATTCCCGGCCAGCAGGCTTTCTCCGTTGCGGCTGTTCTGCAGCGCCACGAACCGGGCGTCTTCATTGCCCATAATTCGTCCCCCTCCGCCGATAGCCTCCAGCCGTCCGTCCCGATCGGTCAGCGGGCTGAGCCAGATACCGGCGGCTTTCCCGTTTTTATCAAATGCCGGCAGCGCCACATGCGGCTGAGGGTACTTTTTCCCCGGAGAAATGAATTTTCCCGGTGAACTTCCCTGTGCCAGACCGGACTGCTGCAGGGCTGCCCGGCCCGCGGCGGTTTCATCCAGTGGCCTTGCCCGCCCGAACAGCAGATCGGCGGTTTTCACCGCCCGGTCGTTACGGGGTTCAAGAATATCGTGCGCCGTCGCTTTCTCAGGTGAATGCTTGATGGCCTTTATCCAGCCCTCACGGCTGTCGGTGTAGACCTGAACATGCTGTTTCATGCGGGATAAAGCCACATAGGCAGACTCAAAGCTGGCCATCTGTTCCCGGCCACCGGCCACCCCTTCCAGCGCGATGGCATACGGCTCGCTGGCCCCCTGGGCGCCGTGGGCGGTGATGGCGTAGGCGAGGTCGATATGCTGCTGTGCCTGCTCCGCCTTCGGGGTCAGCGTACGGGTGAGTTTGCCATCAGACAGCGTGACACTGTCACCCGAAACAGACTGCACTTCCCAGATACTGTTGGCCACATAGCCGCGCTCCGGGTCACTTTTGCTGAAGCGCATTCGGTCCCCCTGAGACACGGTGATCTTTTCCTGACGATAGAGCGTGACGCCTTCTGCCGATGCCTCCCGGGGTGAGATAAATCGCTCCTTTCCTTCACTGTCTGTCAGGGTGATCAGCTGATTATCCTTATCCACTTTGCTGATACGGTGGTATACGTTATCAACCAGCGCCACCGCCTCCTTGTGAGCCGTCCAGGTCGACAGTTTGCGCAGTTCACCGTCACGGATGTTACTCGTGACCAGCACCGGCAGGGTGATTTCCTCTTTGCCGGTTTCCCCGTTCTCCCGCCGTGCGTCATGGATCAGACTGTTCAGCGCCCGCCGGTCCTTATTCAGATGGGTGATCACCAGCGTCTGCGACTGTGCCTCCGGGGTCCGTCCGGTATAGTCCTTCACCAGCGCCTCGTAGAGTGTCGCGGGCTGACCTTCCGGCAGGGTTTTCCCCTCGCTCAGCGCCTTTTCTATCGCCTTTTCCTGCTTTGGCGTGAATTCCACCACAGAACTGCCCGGCGCCCATGCGCCTTCTTTTCTCGGCACCTGCTCCGGCGTGACCTGCTCGATGGTGGTCAGGGCGCGGTGCACATCCCGCTCAATCAGGCTGTAGACCGCCGGTCGCAGCTCAGGCATCTGGCGTACAATCTCTTTCATGATGGCAACGTCGGCGGCGCTGCGCTGCTGCGTCAGCCTGAACGGCTGGCCCGACGCGATGGGCGGCAGCTGGTCGGTATCCCCGCTGGGCACCGCCCGTCCACCGCCGGCGGCGATGAGGGAGTGGGCTTTTGCCATATCGGCCAGCCCCACCATCGAGCTCTCGTCGAGCAGGAACAGGGTGTTGCTGAAATCGGGTGTCTGCCCATTGCGCTGCAGCAGCTGCGTGTCGTGGAGGAACGACGCCGTCGTGCGCGCATCCACGCCAGCACTCTGCATTTCCCCGACCGCGCGATGCGTCGGCGCCAGACCGATGACGCGCGGGCGGGTCTCTTCCGGCAGCAGACTGATGGCACTCATGACTGCCCGGAACTGGGTGGTTTTCCCCACCCCGGCATACCCCTGAACCACCGTGAACCGGTCCGTGCTCTCCAGAATCATCCGGGTCGCCGCCCGCTGTCCGGCGGTCAGGTCCGTCATCAGACTGGCCGGCACGCGGTCCATCAGGGGGGCCACCGCGCCTTTACCTTCCAGCACGTGGGTCAGGATGCTTTTTTCGGCGTCCCAGGTCTGACGGGAAATCAGCAGGTCATTGCCGTAGCCGTGCGCCACCGGTACATTCAGCAACTGCCCCGACCTGATTTGTGCCTGGATGGTCGTGTCGATGTCCGCCATCGAAACCTTCCCGCCCCCGGTTTCCATTGCCGTCGCCAGCAGCTGGGGCCGGGAGAAGGTCAGGTCCTGGCTCTCAAGCAGCGGGATGGCCAGGTGAATGGCCTGTTCTGCCGGGGTATGCAGCCCGGCCTTCTGCTGCGCAATGGCCGTATCCAGGTCCGTCTCGCCGGATCGGGACTTCAGCTGCTCTGAGACCACGCTGAACGCGGTATGCCGCGACAGCTTCTCCGTCGTGCGCGCCGCATCCTGCGCCGAGTACAGCCGGAGGTGACTTCCGCTCTGTGCCAGCTGGTTGAGGGTGGCGTTATCCAGCTCACGCTGCGTCACCGACGCAAAGACCGTTGCCGTCTCGCTAACCGACCTGCCGGGACTTTCCACCCAGCCGTGGCCGACTTTAATACCGTCAAACACGCCCGCGCCCGCGGCCAGGGTCTGCGTGGTTTTCTGCCCCGGCCGCTGTACCGTCAGCTGCCCCTCCTCCACTTTCATCACCGTGATGCTTTCCCCGCCTTTCAGGCGTGTGTCCGGTATCTTCCCAAGCACCGCCAGACGTTCCCCCTCTGCCACCGGCAGTGTATCTGCCCGGAACAGCGTCCACTGGCTGTCGACCGCGGAAACCTTCAGATCCAGACGACCCCCTTCCCGGTCTTTCAGGGTCAGCATATTGCTGCTCGCGGTCACCCGGTCAATGACAAAGCGATCGTGCGTCCGGTTCTCCGGATCCCAGCGTTCCATCACCATCCCCTCCCGGTAATAATCCCGCACGCCCCGGCTTTTGCTGTCCAGCCACACCGGCGTCAGGGCTGTAATGGTCGTGTCTTTCTCACCCAGCACCCCCTCCTGTCTGAGGGAGTCACGGATGAGGCCGTTGAGTACGCTCTGTTCACGGGTCCCGCTGATTTGGGCCACGCTTTCCTGCCCTTCACGCACGCTGACGGCAAACTCCTGTGCCAGCCGGCTGTAGCGTGCTCCTTTATCCGGTTCACTGATGATGTCGGCTGTGGTCTGATGGCCACCCTGCCAGCGATACGTATTCACGCCGCTGTCCTTCAGCACCGCCAGCGCGCTGCCGGTCCCGCTGCGCTTCCCGCTGTCGGAGAGCAGGACCTGCACGTTATGGCGCATCGCGCCATCGAGCAGGGAAATCGTTTCCTTCAGGCTCAGCTTCTCCGCCTGATCCACGATGAGTGTTCCGCCCGGAATAAACGCCGTCCCGTCCTGCAGGGCGGATTTACCGGTCACCGTTTCCCCGGCCAGACGCACATCACCGGCGAGAAAATCACGTGAGCGGTTATCGGCCGCCAGGATATGGACATCACGCCCCTGCTCCCGGGACATCAGGGTTAACTCGGCCACCCGCTCCCGCTGGCCGGTGGCACCGCCCTGACCGGAAACGATACCCATTACCGGGCGATCCTGCGCCAGCACGCTGACGGCATCGCTGAAAGGAACCTGGCGCACCACAGACGCATCGGGCGTGACGGAGACATGATTCTGGCGCTGCACCTCCTGACTCAGGGCTTTGACGGCGAGTTCATCGAGAACGTGGATGTTTGAGGTGAACAGCCCTTTCTCGCGATCGAGAGGGATAAGCTGCTCCCGTTCAATGGCGGCATCGATGCCCTTTCTCGCCAGCTCAAACACACCGTCCTTCGCCTCCAGCTGGCCGACCGTGCGTGCCAGCAGGTCGGCATACGTGAACTGCACCTTGCGGTCGCTGAGACCGGCAATCGCTTTCGTCACCACATCCGTGATATCCGGACCGTCAGTGTTCACCGGCGCGGCAGGTGCACGGGCCAGCTCTGCGGCTCGCGCATCGGCGGCCTCACGGTACCCCCGGATGTCAAACCCGGTCTCCTTCAGCGTGTTCATCCACTCCACCATCTTCTCTGCCGGATCGATGGCTTCTTTCGACTTGCGGGTATCGAGCGCGGCCACATCCCGTGACTTCAGGGAGGCATCGGGTCCTGCAGCCTCCCGGAGTTCCTGACTGCGCGTGGAAAACGACTCAACCGGCACGCCCTCCATCTCCCACATGCCATTCCGACCCGCATCGACTGTCTTGTAACCCATAGACTCAACATCGGCCCTGAGAGAGTTCTGGTATATCTTTCCGAAAGCGATGCGGTTGGCCAGTATGGTTTCGGAGAACCCGGTTTTACCGACGGTATCGCTGGCCAGCGTCTGCCATTTATCGCCGTTCTGTGTCGCGTTGATAACCACGCTGTGTGTGTGTATCTGTGGATCCTGAGCGCGCGATGTATCATGGTTAAAGCGGGCAATAATCAGATTCCCGGTCAGGACTGTTTCAGACACGCCATCTTTCTTTACCCGTGTGGAAGCAAGGGACTCCACCTGGTTAAGAGCCACTGTTACCGCGCGATTATGAGCATCGATGAGACGCTTATCGCCGCCCAACATAGCCAGCATCGATACACTTTTCGGTGCCGAGAACGTCAGGTCATAACCGGGCCGGTGCTTATTCACGCCATCCTGTATCCGGGTCAGGTCGCTGCCATCAGGTAGTTTTCCCTGCAGAAGCTCCGTGAAGACCTGCTTGTCTACCTTTCCTTCAAGTCCCAGCAATTCTGCGCCTTTACCCTGCCAGCGCTCCTCCATGCTCCCGATGACGTAGTAATTGTCTTTCTCTGTGTAGTAGTTACCGGCACTGCCCGCCGATTTAACCTGGCTGAAACTGAGCATCAGAAATTCCCTCCAATCTCGACATCATCCTGCTCATCGTGACGGTGGCTGTGGTTGATATTGACTTCCTCACGCCGCTGCATATCCCGCTGTGTCTGCTCATCTGCCAGCCAGGCGTCATACGCCTGCATGTCCTCGATGACGCCGTCCTCGTTCATGCCGGCCGGCAGCATGTCCTGTCCCTGTTCCGCTGACTGCTGCGCCAGTTCCTGTTGTGTCCCGCCTGCAGCTGTTGCAGGGGCACCGGAAGAGGATGCTGTTGAGGCAGCAGCGGCCGCTGCGGCTGCTTTTGGTTTGATCAACGGTACGGTCGTGACCCGCAGGACGGAAGGCTCCGTTGTTCTGACGGAAGGTTCCGCTGCCGGACGCTTTATTGTCGGCGGCGCTTTTACCGGTTCCGGAGATACTGTCATGTCTGCTGGCGCAGGCTGACTGACCGGCTCAGGTTGTTCACCGGCGTGACTGTTTGTATCAGCGGGCCCGGATGCCGGCGCATCCGGAGTGAAAAGCGCCCTGGCAAGGCTGCCTTCAGCTTCCCGCGCTTCAAGCAACGCACTGAGCCGCGCATCCACCCGCGCATCGAGAGTGCGAGGAATAAATCCCTCGGCAATTTTCGGACGCGGCTTGTATTTGAGGGCCAGCTTCACGGCCGGATATGGCCCGGGCAGCGTGACGTAACAGGACAGGTCAGGCAGCGTCTGAATATCGGAGTAACTGACCAGCGTTTCCCGCTCTTTTTCTTTCCCGGTCGATACACCATCACGCACCGGGTCAGCACCGTAAGAGTACTGCTCGCTGGCTTTGAGGATTTCCTTCTCGCCAATTTCACCGGCAGCAAACTCCGCGATCTCCCTGCTGGGTGAACGGAAGAAGGCCCGGGTGTTCATTACGTCAAAGAGCGTGGCGGCAGGCTTAACGCCATAGATGTCTTCCAGCTGGGCATAGGACTGAATACCGAAAACATAACAACCACCAAATTTACGCGCCTCAGGGAGGATTTCGACCAGGTCAGGCAGCTTGTGCAGCGTGGGGAGCTCGTCGGCGAATATCCACACGCGCCGGTTACGGTTCTCCCCCATCGCCAGCAGGCCGCGGATGGCAATTGACAGCCACATCGAGATAACCGGCTTCAGGGAAGCATGGGTGTCGGCGTTGGAGGAGATAAACAGCCAGCCATTGGGTCTGTCCTCACGGACACCGCGCATCCAGTCCCGGATAGTGAACGGCTCCCCGTTCTTCTCGATGCCCTGCAGGTAGCGAATAGCCTTGACGTAGTTGGTCAGCACGGCACGAATGGAGATGGCCGTTTTCTCAATTTTCTCTTCAACCAGGTTCGCTGCCGGCGTGTTCTGCAGATAAGCGCGCAGCTTGTCGATTTTAATGGACAGCATGGTATCGACCAGCTTCTCGTAGCTGCGATCGTCGTCTTCGCGCATCAGATACGCGCCTTCGGCAAAGATAGTGCGACCGGAGCCCTGCCAGAACGGGTCTTCTTTGGTACCCATCGGGATAAGGGTGTTGGAGATGTTGTCGAAGTCCGGCAGCGTCAGGCACTCTTTCCACAAATCCCAGGCAGCGCAGCGCGAATCCAGCGGGTTGAGGATTTTATCCAGTGACGGGTCGTAATAGCTTTTGACGAACTCACAGGAGCGATCGTAAATGATGGCCATATCGCCACGTGCACGCACGTAGTTCAGTAGCCGGCGGATCACTTCTGATTTACCGGAACCTACGGTACCGTGGAGGCAAAAGTTCTGGATTTCGGAGTTTTTAAGAATAGGCAGATCGCCAATTTTAATATCGGAGGCCATACCATCACGCTTCATCTGACGGGCCACTTCTTTGGGCTTATCGGAAAGCTGGCGCCCGCCGGTATTCTCATCCTCACTCTGCTGTTTCCCCTGGCGGCCCAGCACCCAGCTGGCGATGAAGAACGTCACGATACAGATAACAAGAGAAACCACGGCTGCAAAGACGAAACTGGTCCACAGCTGCTCTCCGCACCAGATAGTATATTTATCGGCCAGGATTTGTTCTGAGGTATATTCCAGCGACTGGCCGTAATACTGAATGGTGTATACCGGCTGGGAACGAATAATATCGCGCATCGGACCCAGCGTCGTACACCACCAGTATACGCAGCCGTTCACAAAGGTTTGCCAGCTGAGCCGGTACATCAGCATCAGCCCGCACAGCACCCAGAATAAAATAAACAGCACGTAGAAAATAATATTGGCAATCTGACCAAACATGCGAAAGCGCATATTGGCGATCTGACCACCCTGCGTCATATCTTTGGCATTAAAACTCATGGCACTAATCCGTCAGTAAAGTATTAGGGTCGGAAGGACAAATTAATCAGCGGAAATACACCGGCACAGAAAACAGGATTACAGTCATGCCCGGATCCATAGATGACCAGGCCGGATACTTATTGCTATTAAGAGGTTATGCAGAAGGAATAGCCCTCTGAGCCAGGGCAGTGCCCGCCTTTAATATACGACTTCGCCACCTGCCGTCCGGCCTCATCGACCAGGGCATACAATGTGGATGGCAATGTTTCAGTCGTGTACTGCAGGCAGACGCAGTAGCATTTCACCGGATGTTTAATCATATCCGGACGTTCAAACCAGCCGGTTGACGGGAAAATCCGTGTGCCGAAGAGCCTGTCAGAAGGAAACTGAGTCTGCACGGACCAGGCAAACACGTCGTCAGCGCTGTCGCGGCGATTGACGCCGGGGATATACAGATTTTCTGCTTCGCGGACAACACGGGAGGCAAGAGAGGACAAGGCGGAGTCATCCATGCTGGCCGGGCCTTCCACACATATGGAAAGATGGAAGTATTCCGGTTTGCTCTGTACTTCTGGCTTTGCATCGGAAATAACTGACGCCGTGTTTCGCTTACGCTCCACGGAAGACGTCATTATTTTTCGGAAAAAGACACCTGCGATGAAAACAAGCAGAAGAATAACTAACGCGCTGCAGATATACATGATGTGGTCACTGAAGAGAGAACAGACCTCGCGATGTGACAGGGAATAAATTCCCCCCGCTGCAGGATGTGGGTAAATATCGCCAGGCATCAGTTCATGTGTATCAAGAGACCTGACAGGCACAGATATTGTCATAAATAACCTCTGTTCAAATAAAGACGAAAAGACTCCGCCGAAGGCGGCAGCGCCTCACAGATGCACAAATAAATTGCGCAACTGTTCACCGTTTAGATGTGGAATTAACTGATTATTTGACGAATGAATTCTGACACGCCGGAAAGGTGATGCCAGTCTGGCCCGGAGTACCCGGGCCGTGGAATAGAACGCTTACAGGATATTAGCGATCGATTTTGCCAGCTGGTCTTCAAGAACAGGCTGGGCTTCAGGGAACTTGAGGTTAACTTTATTCGCGTTAGAGACGACGCGAGTCTGGTATTTATGCTGATTACCCGTTTCAGTACTTGTCTGCACTTTTGCTCCGGATGTTCCCTGACGTAATACGGCCACGTTATCAGTCTGAACCTGTGTTTTGGTTCTTTCCGCGATCTGAACATCGGTGATCATGGTGTAGTTCACATCTTCCACCATCGCGTCAGCCGCCATTCCGACCAGACCGGCTGCAAGCCCTACTCCCAGGGTTGCTCCCGCGGAACTGGAGTTGTAAGCGGTAATCCCCGCCCCAAGAGCGGCGCCAGTCACAGCGCCCTCATAACCCCGGCTTAACCAGCCCTGAGACTCACGAAGGTCCATTTTATCGGCCTTGAGCACATTCGCCTGGATCCAGTAGCCCGCCGTATCGGGGTTACTGACGACCTGATATCCCTTTGAAGTGACAGCGCTGGCAATTTTTGCCTGCAGGCCACTCATATCCTTATCGGAGGTATTTTTGATTTGCAGATAAACCGTCTTATTATTTGAAGGTTCCAGCCAGATTGTTTCGCTCATCTGGGTTTTTACTTCCAGATTTCTCTTTTTAATGGCGGTTCCCATTGCACTACATCCAGATAACACCAGCGCAGAGCTGACGACCATAACAGTCATCAATTTATTTAATTGCATACAAATTCCTTGTGCCATAATCATTATGAGACATACACATTCCATTTCTGCATCCAGAATGCGCAGTTACTATATCCAACTTTTTATTTGAGTGGAAATTTATTAAAATTAATACACTAATAATTTCGTATGTGTATTTTTAGCCCACCAACTAACCACCATAATTGATAGGCCAAATTTGAGGGGGCATTTTTTAAAACCAGCCACTCTCCCTGCTGAGTTTTAGTAGTCAAATTAGCTTTATCATTTGTTAATGATTCCGATCTATACCATACACGTTTCCTGCAACGTCTACATTTTCAATCATAGGAAGCCCACTCGCAGGATTAATATCATGGGTACTTATAGATATCTCATTTCCATATGACCCCATAGCACTGCTACATGTACTATTAGGTTGGTCGAGGTTGACTGAACCGTCAGAACAATGCTCAAGCTGATAACTCATAAACTCTCGCTCGGAGAACATTTCCTTGTATGGTAAGGTCGTCAACGATTGCGTTCTCCCGACATAATTCCTGCCGGTCCCATTTTCGAATGCACTTTCATTATCATTACTAAATTTCACAGATGCAAACTTTAGTGCTTTATTCATAACCCAAAGTGGGTATAAAACAATACTCATCAAACAGGCAATGGGATTAACAATACAACAGACCCCGGCCAGAACAAGATAAAGATTACTAACATCAGCTACTGGGCGTTTTGTTTTCGCACCAACTTTAATGAAAACATATTTGAACACCAACAACCACATCGCGGATGCTAATACTATAAAAATAGTTTCTGATACTCGCCATCCTGCTAATAGGCACGATATACACTGAATAAGTAGCAAAGCAATCGTTTTCATATTTTACTTTCCTCCCCCTTAGTTAGGGTTTATGCTTCCGCTCAAATTCCTGGGCCTTAGCTAGGAGTTCGTCTCTTGTATCCGCTCCAGGAAGTGCTCTCTGTTCAGCCTTTTTGTCATTGTATTCTTTCTCAAATTTATTTCCTTCCAAATTATGGTGGTTTTTCAGACGAGTGTGTTCATTCTGAACATCATCCTCCTGCTTATGTATGCTATCTTGCCTATCCTTATGAGCTTGCTGGTTTTCGCTAACCATGTGTTCAACCGATTGGTGAACATCATTTTTGATACCTGCATTTTTGGTCATCTCATCGATACTATCACCGTGAGAGTTGTAGTCCGCATATACTGTACCGCTTCCTTTACCTTCAGAAACTGATGGCATATTTGCGCCAATGTTTCTTCTGCCCTCCTGGTACGCCTCATCGACTTTTGGTTCAACCTGTTGTTTCACAAATTCACGAGCCAGTTGCTCCCTTTGGGCAGCGATTTCAGGTGAAGACGTGTCAGTAAGAATAGCTTCAGCATTTTGTGGGACATTTTTCTGTACGAAATTAGCAAATTGTTGAGTCAGGTTTTCGTTCATCTGGCCGCTCATGCTTTCTGTTCGTGAGGCCATCTCACTATACTCATGGCTACGTGTTTTGCTCGTCGTGTACTGGTCATAGCTATTTTTCGCACTGGCCAAAGAGGCAGAAAATTGATCAACCCGAGAAGATGCATTGTTATCAGTGATGTTTCCAGACTGGCTTGATTTCTGGTTGATGAAGTAATCAGAAGACTCTCTGAAGTCTTTAACTGCCTGACTGCTGGTATCATGATTGTCAGCATTAGATTGGCGTCCTGACTCAGTAGTATTGTCCTGAGATCCAGAACTTGCTGTCCCTCTCGCCGACATCCTCCCACCGAATTCAGCTTTACCGCCATTACCGAAGAGCTCGAATCCAACACCACCTCTGGCTCCTACATAAGCCTCGCCAGAAACATCACCTCTCACTGACTTGTCCATAAGCTGGCCGAATGCTTCATCACGGCTAATATGGTTAGCTTTAGCATACGAATCTACAGCATTCATCATCTTGCTTCTGGCCATCGAATCCTGCGAAGACTCGGTAGTATCGGCCCCGGTCGTTGTTGAGGCGCTGTTCCCTTTATTGGTGCCAAATTGCTGCAGGCTATTCCAGGCACTTGTCACGCTGCTGTTATAGCCATGCAGCGCGCTTTCGGCCTGGACATCAGACTCACGCGCCATCTGTTGCTGCGCACTGGCTATCTGACGACCGACGTTGATATCCACCGGCAGTTTTGACATTGCACCACCACTGTCCCAGACCATCGATCCATCCCGCGTCTGCGTGCTCATGCCCCCATTCGCCAGCTGCCGCGACATCTGTCCGAAACTGGTTGTACTGTTGGTACCCCAGCTGTAGCCGCTGACGTTCTCCATCTGCATGTTGGCGAAAGAGTAATTGCCGTCCACCACGCCGGAGGCAGCCTGCGATGTTGCACTGAGCCCCGATGAAGAAAAATGGCTGTAGGCACTGGAGAAAGCGGCCCCCATGCTCTTCACGATCCCCCACGACAAGGGCGGTATCATCACGGCAATATAACCCGCGGTGGTCGCAATATCCGAGTTTTTGAGCTGAACCTGCGACAACTCAGAGAGAACAACCGGCACGCCATTTTGCTTCGCATAGTAGGCCATCGCGCTGTTCAGGATGGCGAACAGTAATGGCCACGTCTGCAGCCAGATAAGCGCAAACACATACCCTTTAAGCACCTGCAGCGTCATCATGTTAAACATGGCAGCCATCACCATGATCGGGAACATCCCAATCATTAAACCCATAATGACGGTCTGCATCAGTGGAAGTGCGCGAAGCGCCTGGTGCCCCATTGTGGCCTGTGCCAGCCGCTGCTTTTCAAGGGATGATGTGTTAGCCATATTGACCAGACTGGCGGTGTCCCCGCTGCGGGCCGCATAACTCTGGATCCCGCTGCGCAGGGCGTTCATCGTGACGTTCTGGCGGATAATCTGCCCGGCGCTCTGTCCCGAGCTGTAGAAGTAATTGTAGCTGTCGCCAATCATCTGGCTGAAAAGCACATCGGGATTAGGTTTGCCACCAAACAGCTGACGAACATAGTAGTTCCAGGTTTTACCCCCTGTCTGAGTATCCAGCGCAAGAGCCGATTTCAGATCCCGTGAGGCCTCCTCGCATGTCTGGAACTGGTTGTTTTTATCAAACACGCCACGCAGTGGGCTTGGGTTTGCAAAAATCAGTGTATACGGATCAGGTGAATTCAGTAATTCCTCAAAAGAGTACTTATGATTGAGGAAAATATCGCCCATCACGCAGTTTTGTACGTAATCGGAAAACAGCGTCGTAATCTGAGGATTTTGTGATAAAAAATCCGTACTTTTCGCGACCAGATTACTGCCAAATAACATCCCCGTTTTACTGTACGTGACGCTGTCCGGCAGCGCGAAGACCATCTCATAACTCTGGATGAGCGCGTTTCCCACCCTCGTTGTCAGCGACGCAGGAATGGCCAGACCAATAGGAACATTATCGACTTCATAGACCTGCGCCACGTTACTGTAATCGATGATCTGCACAGGGGTGCGAATGACAACCAGCATAGAGACCAGGGTGAGGGAAAAGACCCAGCCAATAAGGTCCATCACGTTGTGTTTTTTTACCCAGCTCCCCGCCACAATGAGTACCGAGATGGCGATACACATCTTTTCTATAGTCGACCATGTGCCGGTCCCCATAAAAGCCGCAATCGCGTTCAGGTTGCCCCGTAACCAGTCGCCGCCAGCAATGGCATATACCTCAAGCATTACTGATTCCCCCCAAAATGATAGTTATTCTGGTAGCGGGTCATCATGCGGGCAGAAACCTGCTGGCGCATGTAACTCATTTGTCTGTCCACCACGAGCAAGGCGTCCTGCTGGACCTGAACACGGGACTGGAAAGCGGCAATCTGCACACTCGCCTGGTTGAGGTTTTCCATGATCATATCCATTGTCGACTGGGGATAATTACCGGTTGAGATCATCGCCCGGGCCTGCTGGATAAGTTCCTGAATGTACTGCAGCAGGATGTCGTAGCCGATATAGTCCGTCAGCTGGTAAATAAGTGAGTTAGACACCCCGAGCATCTGCGGATCGACCAGGTATTTGAACACCGGGATGGTGGTGCTGGAGATAAACCCTTTCTCCTGCTCCGTCAGTTTTTCATCAGCCACCGCTTTATTCTGGATACTGCTCAACAAAGCGCGAATCTGATTTTTGAACGCCTTATTGGCGGTGATGGTTACGGTCGCATCAGCAACGACCTTGAGACATTTATCCGAGTCATTGCAGTGGTAGATTTTAGCTGTGCCGCCCTCCATCATGGCTTTAATCAGGTCCTGGTCAGTGATGCGTGCCGGCAACGGGGTGATCTCACTGTTCTCACCAAAAATCAGCGTACCGGTCAGGGTCATCACAAACTCTTTCAGCTCCTTATTGCCATCAAAGAGCCGGTTCTTCGATAAGGCATTCCACATGATGTTAATGTTCTTCATCACACGCTCTTTGTCCTTATCGCTGGCTTTATCCTGCACTTTGTCCATCTGCCCCCCCACCGAACAGCCCTGACGGGAAGCCGCCCAGTCCGCAAAAATGTTGCTCTCGCCGGCGATGTCCTGGCAGACCTTTTGCTGCGCCACCTGGGTCCGTGGAAACAGACCGCCCACAATGCCCTGTGCGGCCTGGCAGGAGCTGAGGTTCATGCTGTTAATGTCGCTGGCCATCTTCTGAAGGAAATCCTTCGCGGTTTTGATCTCCGGAACCGTGGTCTGCAGGGCAAGGTCAAAGAAGTAACCCGCGGCGTTGGACATAATTTGTTTGCCGAAGCGCTGCAGTTGCTCGCTGTTGATAAATGAGAACGACCCCAGGTACGCATCGATGCCACCGCAGCCGGCGTTAATATCCGGCAGAGTCATGCTGACCAGCTGGATCGTTTTCACCTGCGTTCTGGCATACAGCGAACCGCCGGAGGCGTAACCCGCCGCCTGTCCCTGCCAGACCTGCGGCTGGCTGGTATTGGATGCAAAGCCCAGCTTATTGAAGAAGTTGTTCATATCGCCATTCACGTCGGCGGCGGCGCTAAATGACAGGCCAAGCACGGCACCGCAGAAGAGTGACAGAAGTTTAATTCGCATCCTGTCCTCCATTACGCACAGCATTCTTTTTAACTCTGTCATTTCTCAGAATAAAAAGGCTCTTAAGGTGATAACTGAAAAAATTGCGGATCGCTAATGTCACTCCGGCAACAAAGAACCCCACCCCAACAGCGATCAGCGCATAAGGGATGGCGTACATCATAATATTCCACAGGTCTTTTACTCGCAGGTCACCGCTGGCTATCCAGTCATCCACGCAGAGATTAAATAATAATCTCATTATCCATAATAGCAGAGCACCTGCAGTGAGAAACACAATGAATAATTCCAGATAGATTTCCAGACGCCTTTCCCGGTGGATAAATTCCGGCTTCAGTTGTTCTATTTTTTCTGCTGCTGTCTGCCCGGGTGCTTTTAAACTGGCTGGAAATAAAAACGCATACAGTCCCGTCGAACGTATATATTTGTTCATGGCTATTTTCCTTAATCACTTGCTAAGACCGGATATAACAGAGACTCAGTGCATCATCTGAAATACCGTATCCACTCTGGCCATAAAGCCCTGTGCATCCGTGGCGCCCTGCAGGATCGGGTACGCTGCCAGCGTGTTTACGTTCACCAGAAACGTAGTCGGCGTGGCCACCGGGATATTGGGGAAAAAGGTCTGCATCACGTCAGGAGGCGCCGGCAGCGCTTCCGGAAACGCGTCATCACCCTGTCCGTCAATGGTGTAAGAGAACACGGAGAAGCCATACTGTCCGGCCAGCTGCTTCAGCACCGGGTCAAATTTATGGCAGTAGGGACAGTGTCCCTGCATGAACAGCACCACTTTCCAGTCGCGCAGGTCCACCTGCTTTCCGTTGCTGAGTCGTAACCAGCGTGGCTGAGATGCCCCGCTCACCGCCTGGGGAGTGTCGCTCTGCGGGGAGGCCGTTTCAGTACCGGAGATACCCCGCGGATCCCAGAGCGACTTCACCTCATCGAGCGTTCCCGCATGTGCCATCCCAGCCAGTGCAAGGGAAAGAGCCAGTGCCGCCAGCGGCGTCTTAGCGAGGTTCATCAGGCTGTTTTTCACAGGCTTTCTCCTCTTTTTCGGCTTCAGCAATCAGGGCGTTTAGAATGCGGTATCCCCCGAACACCACCATACCCAGCCCGAAGATTTCCCCGGCCTGGACGGCCAGCTCAGGCTGTTTTCTGACAAGCCGGGCTATCAGGTGGAAAAACACGCCCACGGCCAGCACCCACATCCCGGTGATATCTAAATCCGGAAAACGAATATTTCGCATGACACACTCCTTAGAAATTCGGTTTAAAGTCGCTGGAGACATAGAGGAACTGTTTCGCCAGGTCGTCCTGACTGATAAAGCCGTAACTGAGAGGCTTCACCTGGCCACTTTTCGGGTTAACCAGCATCATCGCGGGGAAGAACTTCACGCCAAGCTGCTCTGCCTGGCCCTGGTCCGTCCGGCTGTCGGGCAGCATGGGGTTAATCACTCCGTCAACCGACACCGGTATCACGCTCAGGCCATAGGTTTCGCGAAAATTTTTAATCACCTGGACCAGCTGGCCATCGATCGCTTCCCGGCCCCGGTAGAAGAACATCACGCCGTAGTGCTGTGCGAGGGTGGAGATAGCCTGTCGCTGTTCGGCATAGTCGGCAGCGAGCTGGTTTTTTACCGTGCCGTTGTAGTGGCTGTACTGCAGGTTGTAATCGAGTTCGGGGTTTTCCAGCATCGCTTTCTTCGCACTCATCGAGAACAAACCTGCCTGCTGCGTCCAGTAGTTCTGCAGCCGGAAATACTTCACGAAGTTTTCAGACGATGGATACAGAATGGCTTCGTACAACGACCGTTTGGTGGCCGCCTGGAGTGTGGCGAGTTTCTCCAGAATATCCATTTGCGGCGGTGGTGCCGCTGGTACGGCTTTCCTGTCCTCATCACGGGGTTTCAGTTTCTCGTTGTACCACTGCCAGCCCGCGTCTTTGGCGAAAGCCGGCATCAGGGCGCAGCAAAGGCACCCCGCCAGCATGGCGGCATGTATTGTTCGCATGGCAAATACCCTTTTATGAATTAATGCGACTGGCGTGACAGATGCTGATAGACACTGTATTTATCGAGCTGGCGCTGTACCTTTCCTGCATCATCACGGGCTTCAAAGCGATAACCGCTGCAGTACAGAGGCAGATGATTTATCTGAAGGTCCACCCGCTTCCCGTCCCTGATCACCCACGCGGCCTGAGAAACAGTGTCGCACTGGATCCCCCAGGCCCGGTTGGTTGTCATAAATGCGTTAACCTGCCTGTCCCGCCACAGGCTGTACGACATAATGCTGACCAGGAGAAAGACAAACACCCCGACAAACACCATGACCAGCCCGTATGCTTTTTTCTCTTCCATTGACTCTCCTGGTCACATAATAAGGAATAGCGGCATGCTCAGTACTGAAGATATAAAAGCCTGCCGGTCCGCTGGCAGTTTCTGGAAAGCAGGTGAGTACTGAGCGGCCATCTGAACCAGTTCGGACGAGTTAATCAGGAACCTGTCTGTATGCAGAGAGATATCCGCAAGAACAGCCAGCACCATAACATGATGCTCCTGGGGTAAATTCTCTTCATTCAGAATGTCTATAAATTTCTCAATCGTGATATATCGATTCATCTTTGCTTTTCCTTGCATTTATAACTTTCTCCAGAGCTGAGAAAAACAAATAACACACAGACATGGCAAACCCAGCCATAAGAATAAAGACCACACTTTCGACATAATCACTTCCCGACGTCCCTTTGACTGCATCCCAGGAGAAATAAATCACCGGAGAAATAATGATTACTGTCAGTGTTAATCTCAGGACAAAATCAATGGCAGGCTGTTTGTGAAAATTAATTTTCATGATTATCGGTCTCTTTATTAGGCAGCATGGTTTATTGCACGGATTGCTGACTCATGATTTCCTTAATTCGTTCTTTGGTCTTATTGGTGAGAACATCGTTTTCCGGTATTTTTTGATTTTTCATCAGGTCGTCCATAAAGTTGGTGAAATCAAGCATGTTAAAGTCGATCCTCTGGAGCTCTTCAACCGTAATCCCCCGACAGTCAGGACTGCTGGCTCCGCCAAAACCGATATGCAGCTGACCGTTTCTTCCCTGCTGCTGAACGATCTGCGCCAGTTTTGAGTCGAACTGGCAATAGCTCCTTTTTTTCTCCAGGCAAATCCCCAGAACCTTTTTAGAGCAGAATTCCCCGATACTGACCGTCAGCTTGTCTTTTTTCGCTTTTGCCAGCGCCTTTTCCTCGCTGCTGCAGCGTGCCAGCCCCACATCCTGGCCCCAGCCGCTGTCTTTGCAGCAGTTACTGAAGCCCGCAGCAAACTTCTTACAGAACTTCGCTTTTCCGGTGAAGGCCCGGACATCCACCCCGTTCAGTGCCGCGACGTCCTTCCCCGCGGCAGCCAGTGCCGCCAGCTCAGACACCGCCTGCCCAAAGTCGTTGCTCTTCCCGGACGTGGCTTTGTCACATTCACCATCAAGGCAGAAGACATCACCGCCGCAGATCATTTGTTTGCCACTCGTCCTGGTTTCGCAGGAATACGTTGCATATTCATGCAGGCACGTGCCTTCCTCGCTGGAGAAGGCGCACTGGCGGGATGACAGAGTACAAGCCGTATTTTTCATCAGGCTTTCACAGGAGCCGTTGTCCGCCGGTTGCGTGAGCCAGGTATCCTTATATTTCCAGCAGGCCTCCGTGAACGAGTAATCCCTGCCTCCGAGGGTGATGGTTCGCGTTCCTCCCGGGCTGATACATTCCTCGCCCGTTTTTTTTCCTTCATCCTTACTGAACGGACAGCTTTCAACCCAGACGACTTCAGGTGCATAGACGGTTTCGGTTTCTTCCATCACCAGGGTGACCGTGACCTGTACGGGTTTCTGGCTGGCCGATGATACGGTCCGTGATGTTTTGCTTACTGAAAAGTTCTGCCCAGCAGTGACCGCTTTGTCCACACCAAACGACTGATGAATCTTCCCCTTCCCGTCATAGGTATATTTCGTACAATGCGTGTTCTGACCGCCTGAACACATCGATTCTGAACGTGGCCAGCTGATCACATCAATGGGGAACGTTCGTTCAAAGAGGGTCAGGCTTTCACTCACTGCACTCTTGCAGCTATCCCGCACCTTCCCTTCGGAATCGCATTCTTCAATCCAGGGGATCACCAGAGGCTCACCATCCACCGAGGCATTCAGCAGACGACCATTGGTCGGGATCGTCAGGTTGCCACTCCATTGCCGGGTACTCCGGGCATAATTCAGCGTCACCACCTGCTGATAGGTTCGGTTAACTTTCTGCGTGGTGGCGTTATCCTTCAGGGTCGCTTCCCGTGTGCAAAAATTTTCCACCTGCAGATCACGTTCGCAGGTATGGTTTGTGAACTCGCTGCGGTTCACAACCTGGGCGGTACAGGGCTGTCCGGTATCGCCGACAATGCTGTCGGCACGGGATTCTGTATCCTTTGCGGCCTGAATAAACGGCGCATCCTGAGATATCTGATCCGGTGGCCGGTTTGTGAACGACTCCGTAACCGCTTTGCCTGTGTCCCCCTGGCTGAACTCCAGGGCTGAATCGCTTTTCAGAGAGCTGTCTCCGCTGGCAGTGACACCGCCGTAGTATTTTGTCTGATTCGGGTTGGCGGTATACCCCGGCAGGTTTTGCTCACCACTGAAATTTTTCAGTGAGTTCAGACCATTGCCCTGCACCTGTTTCGCAAAATCCGAACCAGCTTTATAGTCACTTCCACTGTCAGCGCAGGCGGGAGATGCCAGCCAGATAAAGGCGCTCAGGACTAAAAAATGCGCGGTCAGCACGGAAATAACCGTCTTCATTTCCACCCTCCCTCATCCCTCACCATTTCCGGTAACGCTATGAAGTACGGTCTGTCTTTCATGGCTGGCTCCCGGCGGCATTCGAGTGCGCATCAAGTATTTGCCGGGCCAGCTGTGCGCAGTCACCGGTCTGTGCCACTTTCTCCAGCGCCTGTTTGACGTGAATGTTACCGCGTACCACGTCATACCCGGCCTGACACCGTACCACCAGAGACGGCACACTCCGGATGCCGTACTGTGTGTATAGTGTCGGGTCAATCTGCACGCCGTCGGTCACGCCATCCTTCACCAGGTGCAGCACCGCGTCAGTGGTGGTCCTCATGTCGTTATTGACGAACCCACGCAGTGTCGCCGGAATGCCGTACTGCCGGGTTTCGTGCAGCATCCGCTTCAGCCCCTCTTCAGGTATCGAGAAGGAGACAAAGTACAGCGCTCCTTCTGCCGGCTTTTCCTGATTCGCCGCTTTCTGCTGGCTGACCAGATTATCGATAAACTGGCGGTCTGATTTGGGCAGAGGATTGCGGCTGATTTGCGCCTCAAGCTCCTGCTGCAGCTGTTTATCCGGATGCTGGCGCAGCTGTTCGCTGAGGTTCTCCTGCTGTTTCAGCCACTGCTGGTCCCCGGGAGTATTAATATTGTCAGCGGCTGACGCCGTAGTGCAGAGCAGACTCAGCCCCCAGGCCAGCCCGGTGATTCCTTTATTCATAATTACCTCAATTAGAGAGAGTTATGTGCCTGGCTATTGCTACAGGTCATGACAAATGCATAGTCCTGCATCACATATTCAGTTATTCGACTGCATTTTTTCTCTGAGGGTTGCGCCAATGTATTGCCAGTCTCTGTATTGCTCTGCCGTTAGTACCTTTTTATCCGTGCTGAAAGTGACCCGGGATGTAGTGGGAGATACATCCTGATGCAGGAGGGGTTGCTGGCAACATTGATTCTGTTCTTTTTCCATCATTTATCCTTTTCCTGTCTGACTTACAAAAATACGCAGTTACGTTTACGCCACATCAGGTAGCCATAGTTCTTGCGGGTGTTGGGCGGATTTTTGCCGGCCTCCCAGCGCATCACGCTGCGTCCAAGCGGATGGCACTGACCACTGTCCGGATACATGTTCACCATCTGATAGCGCCAGCGTTCTTTCGGGATGATCGGGGAGGGATATTCGTAACAGACTGCCTTGTCCTTCCCGATACTCTCCATAATTTGTCCCTGCCGGTGGAGCTTGAAGGCCATACGCTCACTGACCAGTACCGACGACTGCAGCGGGCTGGACTCATTACTGACCTGGCCGTTAAACGGGTAAAGTGAGCCATGGCTTCCACCACACCAGAAGAGGACATCCAGAGGCATATGGAATGCACTGGCCAGCGCATCCGCTGCGCAGGCGCCCTGCGCGATGGGGTTGGCAAACAGGATCGCTTCCGGATTCAGAATGGTGGTGAGGCTGCTGTCCACCCAGGTCGGGTCAATCTCGGACAGATAGGCTATATCCATGTCTCCGCCTTCCAGACAGCCTGCCGAAGTGATGATGTTCAGCCAGTACGTCAGCGGGTACTTGTACCAATGAACGTGATAGAAGGCGCCGTTCACCTGCTTGTCGTCCTTTCTCGCGGTCCCCATGCCGGTCTTGCCGAGATTGATACTGAAGCCCCCCAGATTGACCATACAGCCAGGCGAACGGCTGACGTCCGTCATGGCCATCGGCTCCCAGTACCCGATGGCCAGGCCGGGACGAACAAAAAGCGGTGGCGGAGCCGGACACAGCTGCAGGGGACTGCCGGGATTGCTGGTATCAGGCAGGTCGCCTTTACCAACCTGCACGCTGCCGAGCGACAGAGGGAAGATGCAGCGCCAGCACACATCGGTGATCGGGTTAACAAACCGGCCCTCACAGGAGGGGTCTGCGGCGGCGCGGCCACTGAACGTTGAGAACGCGATGCAGATTAAAAAAAACATGGCTTTCATTCGTCAGTTTTCTCCCTGAGAACAAGACGGAGGGCATCGATTTTATTGCGGACCTTTTCCCGTGTAGAGTCTTCGGCGCCCTCCATCCCGGCCCACACCATCAGGGACAGGCAGTCGAAGAGGTAAAGCTGGCGACGGTATGAATCCCTGTTCGTCTGGCGAACGGCGGACAGTGCATCGAGTTCACAAGTCATTTCATCGATAACCTTTTCACCGTTGTATCTCAGCCAGCGGTACAGCTTCTCGTTATCGGTCCTGAGACGCTCAACCTCTCTCTCCAGCCAGCTTTCTCTTGTACTGAGTTCCCGTATGACATTCTCCTGCTTACGGATGGTGGACCACATTAGCGTCAGCAAGAGCATCGTGAGCAGGATTATTAAGGCCAGTATCATCGGCATCGGTTACCTCTTTTGAATAAAACGCAGCCCCAGATCAGGGGTGCGGGACGGGCGGGAAGGTCTCAATATTCAGCCGTTCACCGGAGGGCGCCGGCGTGATCCGCACCGGGACCGCCGTCAGGCCAAATCGCTTGCTCAGTACACCGTTCTGGTCGAAATAGATCCGGCTGTCCAGCGCTGCGGAGGTGTCCGGGATACTGCCACGCACCAGGATAATTTTGCTCATCAGGGTTTCCGGCACCTGACGCTTCATCCAGGCCAGCTGGTCGGCATCGTCACCATTGATGAAGTACAGGGTCTGGACAAACGGTACGGTTTTAAGCGGGTTTACCACTTCGCCCTTGCGGGCAAACACCCGCCCCTCATTGTCCTTCAGGTCTTCGGTCAGTCGGATGCTGGGATCAAACCAGCGCTGCTCGTATTTCTCCGCACGCTTAATGCCTTCCACCGGCGCCGGACGCTGACTGTTCTCGATAACCCGCTGCTTAAACGCGTCCATCGTCTGGTCCCACTGGCCAGAGGATTGCAGCGACTGCAGACGCTGCGTGATGAGCTGCAGCATGTCCTGCTCACGGACGGGCCATAAATCCCCCCAGGTACCGAGATCAGCCGCCTGAGTCAGCGGCGATAACAGGCAGGCGGCGAGCAGACAGTCTTTCAGTCGTATCATTACTGTTCTCCTTTCATCCGGCGGGCAATGTCGTGCTGGATGTTGCGGGTCACATCAGGCGCGCCCTGAACCACGGCAGGTGAAACCAGAATGACCACATGATGCTGCTGCTGATACTCCGCCAGACTCTTCTCCAGCGCGTCGTTAAACCGATCAGAGAGCGCTTTGGACTGCGCCTCTGTCAGCTGCTTCTGACTCACACTGTCCATAAAGCTGTCGAGCGTCTTCTTCATATCAAAAGCCACCACCCGCGGCGTGGAGTACTCCAGAACCACGCGTGAGAGAAACGCGCTGGTTGCCAGGGCGAAAAGCACGAGAGCAACGATGACAGGTATCCGGCGAAAGGTATGAGAGGTCGTACTGACCGGTTGTTCGGTGTTGTTTTTCATCACTGTTTATCCTCCATGTCATTCACCGGTATTCGGGATTCAAGCTCTGCCATTTCGTCTTTAAAGTTGCGGCACGCCAGTCCGTATACCGCATCGTGGATATCGACCCCCTCCTGCCGGCGCGCTTGCATGTACTCAAAATCCGGGCCTTTGGAGGAGTACATCGCCCGGCTGAGCGGGTCAACGAACAGGCGGTGCCAGGAGCAGTTCGCTTCCACCTGCAGCATAAAGGAGGAGAACCACTGCTCTTTTGCCGAGCCGAAGCCGTTAATCATGTCTTTCTCCAGCTTGCTGAACTGATCCGGGTACAGCTGGTTATACTTGGCAAATTCCTTCGCTGACTGTTTCAGAATGGCCTTGTACGATGAGTTCCCCCACGCTGCACGTGCGGCGCTGGAGGCGGTCGGGGAGTCGAAGTCGACGATATTTTGCGTGATGGTGATGTATGCGCCGGTATGTCGACGCGCGGTACGGTAGCCTTTCTCGATAAACTGCCCCACTTTTTCATTCTTGAAATCAAGGAGCTTCCAGCCCTCATCGATGACGTTCAGTTTTTTCAGGCCACGCGGTGACTGATACATCCTGTTCTCGATGTAAATAATCAATGAGAACATCACCGCGATAAGCAGAGAGGGCCTCGACTCCAGACCACCGAGCTCCAGTACCACCATCCGGGCGTCATCGTGAAGTGTTGGTTTATCTGAGTTGAAATAGTCCCCGTAGATCCCATTCACCGTGTACTGATCGAGCAGGATTATCATCTCGTCCAGACGGCCCCGGATTGTCGGGGAATCAGCATATTCATCGCTGTCCTTCGCGTCCTGTAAAAACTGCACTACGTCATCAACGCGTGCATGATTACGCTTGCTTAACCAGGCCGCCTGAACTGCCTGCAGAAGCAGACCTTCATGGACTTCATCGAGGTTGCCGTTCGGACTGGCCATCACCGACATCTGATCGCGTATACGTTCTGCTGACATGTCGAAGTGAGCATCATCCAGCACGTTGGCGAACGGGTTAAACTTGAGGGTATCGCCATCGAGGTATACGCCCCCCATGTTTTCACACAGGGACTTATAGCCATCCCCCATGTCGAACACCCAGGCAAACCCGCCGGAGTCGAGCACACTGCGAATGAGGGGCTGAATCAGACCGGTTTTACCCGCCCCGGACGTCCCGCAGACTGCCATGTTGAAATTGGTATTGTTCATTCCCTCGTAGAACAGGTCGATGAACGCCAGCTGATTTCGGTAGGTGGGGGCCAGGAGTCCCGCCGGCGCCAGCGGGCTGTCAGCGACGATCGGCAGGAGGTTGGCCACCTGGAACGTCTCAGCCCGCTTCACCACGCCTGCCGCCTGCAGCTCTTTGAACAGGCCTTCGCCGCATTTGAACGGCATCATGGCCAGAAAATTACGCAGGTGATGGTAGCGGGCCGGGATAAGCTGGAAGCCACCCTTACGGTAACTGTTGAGCACCTGCTGCTCGGTAGCGAGAGAGGCCTCTGCGTTATCGGCGGTATACGTGGTGATATTAAAGAAGTAGGACACCAGGGAGGTCTGGTTGGTCGCCAGTCGCTGGCGGATATCGCCCCACTCCTGCATTTCCTTTATCACGTTCGGAAAGTACTTCGCGTAGGAGGTTTTGCTTTTCTTCTCCACGTCCATGAATTTCAGGTTGGCTTCGTTCTGGGTCTTCACCTGGTCCTCCACCATCAGCGTCAGCGTGATGACAAAGGGGCAGGAGATGGAGAGCTCCGGGTTCAGCAGGTTGGCGTAGTTGTCCGCATTGGACCAGAGGAAGGCCATTTCCGGATCTTTCTCCAGATGGTAGCTCGTCACCCGGGTCACGCACTCTTTCCCGTCGCGCCCCAGGCGGCCAATTTTCAGATGACCGGCCGTGACCTTCATATCAAAGCTGTCATCGACACACTGATAGTTCAGATCCTGATAGGGGTCCAGCTTATACGGTACGCGGTACATCTCGTGCGGGTCCGGGTTAATCAGCTCACGCATCAGTTCGACCAGCCCGGCCGCATCAAGGATACGCGTCGGAATGTAAGCCCCGCCCAGTGACGCCCGCAGGATTTTTATCTGGTTCTCCATCTCCACAATTTGCGTGGCGGAGTTCTTCTTCCGGGGCACGCAGCAGGAGATGTACACGCGGTAGTTACGCAGCGTCAGGGGCAAATCCAGATTGTCCGGCAGGGGAAATTGTGTTTCCGCCGCCCGGAGATAGTAGGCGCGGGTAATGGCGTTAAACTTTTTAGCCTGTTTACCACTCCAGCGGAATTCACGCAGACCGTAGTCGATATCATTGCCGACCAGTTTGCTGGAGACCAGATGAAAACTGACCGGGACGCCCCGGGGAAGTTTGCTGCGCAGTAAATGCTCCAGTGTGGCGACGATACTTTTATCTGCACCGGGTAAAGGACGCGCCTCAAACATAAAACCGACGGTTTTGTTATTAATAAACAGACCGGTCGCGGAATCATAATCCTTATAGGGCAGAATACGGCTGAACTGGGGGAAATTCATGCTGCCCAGCGTGTCATTGGCTTTTGCAGATTCGTCGGGCAGCTTCAGTGCTGATACCAGTGAATTCACAGTCTGGGTGACGGCATCGATGATGTTATTACTCATGCAGGCGTTCCTTTAAGAGCATTTCAAAATAACAAGGGTAATAAATGGCAAGAAGAATATTCACAGCCGCACTAGAAACTCCTCCTTATAATGGAAAGCACAGGAATGAAAAACAATAAACACATGGAGGCGATAATCTGACCCATAAAGATCGAATCCAACAACACCTCCCCTTGCCACAAACAAATAAGCAGAGTGATAAATAATAAAACCACATGAAAGAAAACAATCAGGAACAGAATGTTCGCTGAGAACTCGCCATCACCAACTTCCACCTCTAAGCAGAAAAAATAAAATACACACAAACTACAGATAATATAGACGCCTTCATGTCGAATACCCTGAAGGAAATCAGCAGAAAAGTCTCCTGCCAGTCCATTGTAAGTCAGTCTGGCTCCCAGATAGATGAGCCAGTAGACTGGAGGGGTAAACAAAAATCCATACTTTCGAAGAAACAGCATCATATCCATCCCCTGATTATTTGCTCATATCGTTCAGTGCGTTAAGTTGTTTTTCACGTACTGCTTTAATCTCTTTTTTATCCTTGCATTCTGATGCCATCTTTTTTGCGTCACCAAAAGTTAATGTCGCTGACGAAGTCACATTATTAGTTTGAAGAGCCATCCGAAAAGCCTCACCCGCACAAGGCGCATCATGAATAATACTTTGCAGTTGTTCTGGAGTGGCGGGCTGCATATCGCGAAAATCTTCATACTGAACAAAAAAAACATCCAGCTGAAGCAAAAAAAAGAAGAACCCAAAAAATACCATATAGCAGATCAAAACGTTTCAATTCTTGCCTTTCTTTTTCATCGGCCTTTCTTATTAAATCCCGAGAGCGCTCTTCAATTTCTTGTTGTCTTTCCATTGTTCCATCCCTACCGGTCAATCCAGTTTATTAATCAGCATTTCATTTTGAGTTAGCTTTATATAATTCCCACTGATGGATATAGGAATAATACTGCCCACCAGGCACATTAATGATGATGCCATCACAGTCCAGTTTATTAACAGGGCTGGTAAAAGCGCCTGTCGGCATGTTTACCTCAAGTGTCCGGCAGTCATCTTTCCAGTGTCTACCTGCTTCAAGTTCATCCATCGAAAATGAGTGAATGGAGATAACGAACATCCCGGAAAACCCAACCACCGCTATAAGCGCACAGTATATGAATGTATCGCCTCTGTTAACTCGAAGATTGAATTTTTCAGGGATGGCAACCATTGCCAGCGCACCGACCAAACCAATAACAAAAAGAATCAGGCATATACCGTTAAGCCATGCAACGTTATGTCCAAGTATATAGTACGCTTTCACTTTCTTATTCCTTATGCTGCATACTTTCAAATAACGTGAGATTGTTAACACTGACCATCGGTCTTACTATTCACCCGCCCCCATCCGATCAAAGTAATAAATCAAGACATAAAACATATAAAAGATCACTGTGGCTGAAAAAAATCCCGTTATTACTGACAGCGTCAAATCAGGAGAACCGGCCCACATATTTTTATCCATGAATACCATTAAAGAAAATAAAGCACTGAGACCTGTAAGCCCAAACAACATTAAAATATAGGCAAGCGTATCTCTTATAAAAACACCAATAATTACATAGCCGTAACCGCAAATAATGATTGCCATTGCAAAAAAAAGTCGAACAAAACCATCAAAACTTAACTGGTATTCAGCCATTTACCCACCCTCACTCAATGTTTCTATCACGCTGCTCAAAGGCTCGCGGGTTTTAATTTCAATGCACTCTCCTGTATTACTTCCGTAACCTCTGCCACCACGTGCTTCGAGTACCCGTAGCATTTTTATGCAGACATCTGTATTAGGCATGGGAGTAATATCCCAAATTCCACCACCACTACTCGGCGTCATCAGCACCAGAAAAATAAAGGCATGCATACTTTATTGCCTCTGTTTATATATTAACGAATGAATATTTCTTTCATTGCCTCTGCGATAGTTGTTTGCTTATCGCCCCTTATCGCTCTGTCATAATCAGCCTTGCTGACATTTTCAATAACATCACCACACTGAAGTCTATTTTGCGCTGGAGAGAAAACCCTTTATCAATATTAGTCTCAAGCAACCGGCAGTCATTTTTCCAGTGATGAGAAAGAACTTCGGGCACTGTATTACTGTCACTAGAAAAAAGCAGGCTATAACCTGTCAATAAAAACACCAGCGCCATCGTCCATTTGAATAATTCATCCATAACGTTACTTACCTTCCGTACTAAGTTTATTAATCTCTGCCTTATCTCTGTATCTCACATCCATATACCGTGTTACGCCATCCGGGCAAGACCAGGCATCTTTTGCTTTAGCCAGAAACCCTGCCTGCTGCGCTTCAAATGCGGAGACTCTGCAATTTCTAAGCGTATAAATGATATTTTCTTTCCTGTTTATAATTTGTTTATATGTTGACTCAGGATCAAGAACTCCTGTTGCTGTAGTAATCATACTCACCATACACAGTATCACACTGAGGATTTTACCCCACCAGGATGTGATTACTCTCTGAAAAAAGGAAGACACGATTACGGCAGAACCAACAATAAGAATCAACATAAAAATATATGACGAATCTTCGCGCAAAAGCAGCCATAGATATTTCATTGAGTCAGTCATTTTTCAAAATCTTTCATTTTTCGTTATCGACGTTCATTTCACACGCTACCGCCCATCCCTTTCAACGCAGAGGGCACTCGTTATAATTCAGAAATGGAACACTACTGCAGCACCAGCAATGGCGCTGTGAATCAATTAAGGCGAGGCTGTCCCCACGCCGATGGTTTTACGACAAAAAGAACCGTTGCCGGCTGGTGATATACATCATCTGAATCCACATACGGCGCTATCCACAATGACGTTGTCTCCTCCCCTTTTCTTAATGGCCGGGGATAATTACCTGGCGGTGTTGACGGTGACGTAAACGTTGACGCCACTACTGGTAAAGACATTTTCACTACCGGCAAAGACTGGAGCCTTTTCTCGGTTTCGAAATATATTGCCTCATTCTTTGCCGTTGGATTATTTAGGTACACTGCACGTGCTCGTTCTCTCTCCGCTGCCACTCTGGCCCGGTTCAGGTTGGGTTGAGGCGGCAACGGGAACGAATTAACTGACGTGGTTCTGAAATTACCCTCAGCCAGTTGTGGCAACCCGGCCGCAGCCGGCTTTGCATCACTGCGTACCTCCTTCAGCTTCGCTTTTTCATTTGCCTGCTCCATCGTCATACAGGTATCCGACGTCGTGGCATTACATTGAAATTCGGTCTCTGTGCCCGCACACCCGGTTAAGAGCAAAGCGCTGCCCAGAGGAATTAACAGCATTAATTCCTTCATGATATTTCTCGCTATTTATCGGTTATTTCTTCAGGTTCATCCTGATTTGGGTATTTTCCTTAATCGCCCGAACAAATTTATCCCCTTCATCCGGACTCATTTCATAGTAAACACGCTTAATCTGGCTGACATCAGATCGGGCTAGAATCAGCCCTGAAGAACCCGAACCAGCCTCTCCGACGACAACACCGTTTTTCCGTATGATCACCCTGCGGACAGGAGTCCGACGGAAAACCACAGCGATCCCGGTAAACACCACCGCCATCAGCAGCCAGAGCCAGAGAATATTATGCGTATAGCTCTGGTCGATATATGCTGCATACCCTGCCGCATCCGTACTGACGGTGGTGCAGTCTTCCTGTAAAACCGGAGGCAGTGGAGCGTTCACCGCATCACCATTAAGTTCTTTCGGCCCCGTGCAGTCCTGAATGACATATCCCTACTGCTGCACAGACTCTACGGTTTTCACCAGCGTCTGGCCGAACGTGTACGGTCCCGTCAGGAACACCAGAACAACCAGTAACATCATCATGGCCAGCGGATACACCACCGCACACTTAACCAGCCAGTGAGCCCAGCGCAGTGCTGACAGAACAGCAGTAATGAGAGACTTAGCCATTATTTTCCCCCTGCGGCGCTGCGCCCGGAGAGAACTCACGCGGATCAAGTTTGCCCAGCTTCTTCAGCATCTCGTCAGTATTGAATCCGTTCATACCGCCGCCTGACTGATGATGTGCATCAGCCTGCGGTGCCGGCTCCGCCTCCTGATTCTGAGCCTGCTGTTGCCCGTTCTTTTCCGCTTCCAGTTCTTCAATCGTTTTCAGCTGGAATCCATCCTGGAACACGACGGTCACTTCGTTGCCGGCACCAATCGGAATGATCGGGTGATACTGCTCGGCCCTTTTGATGTAGTACTCGCTCAGCGTCTGCGCAGCTTTAGATGCACCACCGCCGACCCCCATTTTCAGAACCTCACCGGCGCCAACAGTTGCGGTTGCCCCCAGGCCAACAGCCGGCTGTGAAGCCCGTTCCATGCCCTGACCAATCCCGTCAACAAAACCGGCCCCCCATGCCCAGCCGAGGATTTTTCCGTTACGCATCACCACCTCTCCCTTAACCCCGTTTTTCCCCATAAAGGAAACGTGGCCGTTAATGGGCTGATCGATGGTTTTATCACCTTTGATACAGCTGATATTGCGGGTACGGACAATGGCGCGTTCGCTGGAGACATCTCCCCAGGCCTCAAGGCCCACAAAACACCCTGTCAGGTCGTAGGTTTTGCTGTTTGGCATTTCCACGCGACCGGTGATACGCAACTGCATCGGTACAGTTGATTCATTCCCGGTAACAGACGCGTTGGCATCTGCCCCCTCGATAAGCATACTTTTTGCAAAGCTCCCCGACGGAATGTACGGCAATGACTTCGTTTTTTTTCCTTTGTCGTAACTGAACGTTTTACGCTGTATCTGGTTTGGTACCGGTACAGACTGGTAGCTGACCTGCGGCGGCGGTGTCATACCATTCCCCGGATAGAATGCCATCGGAGGCGGTACCGCGGCGCCGGTTTGCGGCGGATAACTGGCTGGCTGCGGCTCCCCTTCCGGACCGGGTGGCGGTGACGGAGGAGTCGGCGCGGGCTCGCCACCAGAGACAGCCGGTTTCACGCCCAGCGCCTTCAGCTGATTCTGCATGGCTTCATTGTCACTGCTGAGCTTGTCGATACGTATCTGGTCAGCGGTTCGCGCCTTACTCAGTAGGTCCACTTCCCCCTGCAGGGAGTCAAAACGCTTGTTGAGATCAGCGGCAGTCGCCTGCATTTCTGTTGTCGCGTGCTGCTCCACCTTACTGTTGAAGCTGCTGTCGACCACCCCGGTCATATCCGGTGCGGGTTCGCCCTGAGCCGGGGCTTCCTCATCAGAGCTCATGTTCAGATCTGACAGATACAGCCCGCCTCCGACGGCTGCCGCGCCGCCCGCCAGAATGAGTCCCAGCCAGATATATTGCTTACGTTTGATCAGCGTGTTGAAGTTGGCCATCAGCGCTTCACTCCTTCATCTGACGTCGTGACCCAGATCTGCATGCGACCACCGGCAGTCAGCAGGCCCGCCGGGGTACTGAACATGACGGCACGTGTTCCGGGCTGCCAGAAATCGCTTTCACGCACCATACGGGCCGACAGGGAGACATTGTCCAGACTGTAACGGACAACTTTCAGGTGATGACCGACCCAGACCCGATCGGCAGTGGCGCGCAGACCAGCCGGCACCTGCAGTACTTCAGAAGTGACGGGGACAGACTGATACTCATCGGGTACGCTGCCCTGACGCACGGCGCGATTCAGCGAAACCAGTAACGATTCATAGGGGTTCGACTCTTCCCAGGCTTTTGCCGGACCGGGGGTACCCGCCAGCTCGCTGACCAGCTGAATTGTCCGGCCTGAGCCCGCACGGGGCACGGCACGAATGGAGAAGTTCAGCCCGCGTTCGGTTTCCACAATGAAGGTGAATGGTTTTTTACTGACGGTCGCCAGAATGGCGCCGCCGCTGTCGGTCTGCTCCTGATTTGTCAGGCCGCCGTCCAGGCTGTTTATCGCCGTGATGCGATCGCCAGGTACTGTGAACAGATTCGGATCGGTGTTACTCACGGCAATATTTGCCTGACCGCCATTGGTCAGGGGAACCACTGTCGGCTCCAGCGTACCGCTGAGGGTCGCGGACATCGCAGGGGCGACCAACAGCAGACAGCCTGAAATAAATAACGGGTTAATTTTTTTCATTATTTATTTCTCCAAAACGCGCCAGCCAGCTGACACCATCGACACGACTGAACTGAATGACATAACTTTTAATTTCACTGTAGGGTTTGGAATCCCCAATCCACGTTTTCAGCTCACCCCGGATATCCACGCGGTTCTCTGCCGGCCAGGCACGCATCGACGTCATATAAAAGGTGGAATTAACGTTATTGTCTTTAATGCGTTTCGCATCTTCAGCCAGATGGACCTTGAGGCTGTTCTGCGAGGCAGGTAATACATACCGGAGTAGCTGCTGATGCTGGGCATCAACCGTTTCCGGCGTGACATTCAGACGCAGGGCAACAAAGGACAGGCCCAGCTGCTCAATATAAGAGGCGTCAGCCTGGTTCTGAGACACCGCAAAGGGTGCACGGAATAACATCGGTGTCACCGCCACTTTCTGTTCCGTCTGCAGACGGTAATTATTTATGCCTTGGATAATATTGGTTGCAAGACTGAGGGTCAGGAGTGTCCCCAGACTGATAAATCCCACAGCGATAACGCGGGTGGTATTTTGTCTGGCACCATGTTCCATATGTTATTTCCCCGTTGATTTATTTAATCCACTGCCGGAAACAGGAGTCCGGAACATCATGAAAGAAACCTTTAAGAAGGGAGGTTGGCAGATACCAGTAAATCAGGTCGCGTAGCCAGGAACTGCCCCGCCCTTTTTTCAGTTTCTTGATACCCCAGAAAACCAGTACCGCTGAAGCTATGCCAAAAATGAACTTGCTGGTCCAGAAACCCCAGCCGAGACAAATCACGGCCGGGATAAGTTCATCGAGATATAAGCCAAACCAGCGGGACTGGTTAGTCAGTGTTTCCGGGAAACGGTATCGCTTTAATTCGTCTCCCGTCATCACGTGCTTCCTGTCAGTAACCGGCGACCGACATACCGATGGTTATAAAGGTGGAAATAATCGCGAAGCCAAACAGGAACTTCACGTTTTTGGTCATCATGTACATGATGCCACCGGCGACGACTTCTGCCAGAACCACCCATTTGACTACGCTGGATTGCTTACCAAACGTGCCTTTAACGGTCGCATCCCCGGACTTCATCAGGTCGGTTGCCGTGGTGGTGGCCATCGCAGCATCCGGGAAGAACGCCGCCACAGCAGCAACCGGCAGCGCAACTTTAGCGACTTTCAGGGCTTTCTTTTTATTGAAAACGCGGGACATAAAAGACGGTTTGGTTTTTTCAGAGACAGCAGAGCCCTGAACACTTAATACAGCATTCATATTTATTTCCTTTAAAAAGAATGGTTGATATATAAAACAGATTTTTGACTATGATGTTAAATCACTCTTCCTTTTCACCTCCTGGTACGGCTAGTTCCGAGTTATAAAAGTCCGGAAAACGTTCTAGATGATCTTTCAGTCTCAAATAAGCTTCAGCTGTTTTACTTCTTCTGCTTCTGTCTTTTGCTTTGATGAGTCGACGATTAGTTTCTTCATCTAATTTTAAAAGCACATTTTTTCCAGGCGCAGGTCGTGCGTTGCTCCTAATCGCTCTTTCCAATCGACCTCCAAAGTAAGATTACCAACCTTTAATAAATCTTACATTGGAGGATTTAAAAGTAAACAAACTAAGGAGAAATCTTGAGTAAATTATTTTCACAAATCAAAAGTACCGACGGTACTATTGATTT
GACTGCCGGCACTCTGCGGGGCAACGCCGTTTCGCGCCCGCGCTCTTCGTCGTTGCGGCGGGTGCCTGCTCCTTTCCCCTGGTACCCGtatcaccgtttgaGTCCATTCGCCGGGGCTGAGACAAGCACAACCCGTCTTGCTGTCCAGGGGACGGCAGAGCCTTTCGCAATAAATTTTTCCCGGCCATTCcgctgcgcttcaTTAGACCGAAAAAAATTTCCCGCTCACCCCCGGACATCTGCACCGGGCCGTGCTCGTTTACGCCCTYGCGGCGAACGGCTCTCAAACGGGTGAAGGTTATATCCAGGGGGCAGGTTCAGCAGGTCCCCGCACAAAGTCAAAACCGCGGCCCCGGCAACTCAACGGGTGATGGTTTTAAAAGGCAGAAAAACAGACAAAGGAGAAAGCTGGATGAGCACACAAAACGTCAACGAAAAACCCTCCACCAAAGAAAGCACAACCCTCCGGACTGACGGTTTTGTGCGCAACATTCATTCCCGAAACCCGTTCGATGTTATCCGCGCCGATGTAGTGCTTGAACGTATCGAGAAAAAGGCTGGTCGGAGCTGCGGGATGCATTACGAGCTGTATCAGGCCCATCTGCTGGGTGGTGCGCTGGATTATCTGGATGCGCTGCCGTTGAAAGACCGTCCGGTGTTAATGGGCGCTGCGGCAAAGCGCGGCTATCTGCTGACGCTAGCCGAAGAGGAACGCGCGCTGGAAGCACGGGATGTACTGATGAGTGAACTGGCGGCAAACGACTGCTGAGAAATAAACACGGATGGCGGCGTATCGCTGCCATCCCTTAAAGACCAGAGGTAACGCAAAATGAAAGTATACGGCCATCAACACTCATCAGAGGCTTTCTTCCGGGAAAATTCCCCATCCTGTTTTGAACCAAAAGCGGAAAAGGTGATCGCTTTTCATGGAAAGGATGCCAGTTACGCCTATAACGTGCTGGCCGATCTGAAAGCAGCAGGTGCTTCATATACGCGCCGGAATATCATCGCCGATATGTTCCGCCGTCTGGGTGTGAAATGAGGTCTGGGCAATGGAACACGTGAAAGGAAAAATCCAGCAGGGGGCAGGGAACGCCTATTTTGCAGGGATGCAGTGGCGCGGTATTACACTTGGACACGCCGATGCTGCAGCGCTTAATCAGTTTGATATCGATATCAGCAAAGCTCAGGCACCCGAAGCACGCACCTGGTTGCTTCAGAACAAAGCAGAATTCATCGCTCTGATCCTGGGCATTGAAGTCGTAAAGGTCGGGTAGTGAGAAGCCAGCTAACTTAGCTCTTGAGCTAAGTTAGCTTTTGAGCTAATGTGTGCACATACGGACCAGAGATTACATTCATGTTCACAGTCATCTTTCATGATGAGGCTGAAAAAGAGTTTACGGCTCTGCCTGCTGCCATTCGTGCAAAAATGGCCAGGCTACTCATGAAGCTGGAAGCAAACCCTCGCCAGCTACGCGAGCCAGATACCAAGCCGCTTGGAAACGGCCTTTTCGAAATACGTACAATGGGGGCAGATATCGCCCGCGGAATCTGGGTATATCAGAGTGGTGAACGTATTTTTCTACTTCGGATCTTTATCAAAAAATCGCCAAAAACGCCCCCGGCAGAAATAGATCAGGCACTTCGCAGACTGGAGGAAATGCAGAATGAAATATAAAACCCTTAGCCAGGTTCATACCGAAGCAATGAACGATCATGAGTACAGCGCGGCATTCGAGGCAGAAGAAGCCTCGGAGCTACTTCGGGAAACCTTAGCAACATGGAGAAAAGAAGCGGGTTTGACGTCGGCACAGGTTGCAGAACGTATGGGCATCAAAGCGCCTACTATCTCACGTATGGAGAAGAACGCTTCGCGAATGAGTATTCAGACGCTGGTTCGGTACGCCAGAGCCTGCGGTGTTAACTTTAAAATTCAGCAGGTTTGAATGATTAGCGATGCCAATAAAGCGGTGAATGACCTGGCGAGTATTGTCCCTCTGCTGGGTGGCAGTTCGTCCCGCAAAGATTACGAAGAGGCACGTAAACTCGTTGAATATCTTCTGGAACATGATCCGGACAGCCCGCTGGTTGATATGCTGACTGCCCGCATCGATGCCTGGGAAGATAACGCGGTGGAATTTGAAGAATTTAATACGCGCTTCGAAGCAGGCAAAAACGGTGTATCGTTGCTGCGGGTTCTTATGCAGCAATACGGGCTTTCTCAGTCCGATTTCGAAAACGAGATAGGTAATAAATCGCTCGTCAGCCGGATCCTCAGTGGTGAACGCAGTCTGACCTTTGATCACATGCGGGCGCTGGCAAATCGATTTCAAATCCCGGTCTCGATGTTTGTTGACTGATTCGGGAACAGAGCAGGCGAAGGGGGCATCGGTCCCCGTCTGGCCGCGCCTCGAAAGACCGCGCGCCTGCGGCGCCGGGAAAACCGGGCCGCGCTGACGCGCCGCCCGCATTTCCTTTCCGCGTCTTCCCTGTTTGCTGCCTGCTGTTTGCCTGCTTCCTCTCCTTCTCCCTGCTGTGAT
TTTCGCAATAAATTTTTCCCGGCCATTCCGCTGCGCTTCATTAGACCGAAAAAAATTTCCCGCTCACCCCCGGACATCTGCACCGGGCCGTGCTCGTTTACGCCCTTGCGGCGAACGGCTCTCAAACGGGTGAAGGTTATATCCAGGGGGCAGGTTCAGCAGGTCCCCGTACAAAGTCAAAACCTCGGCCCCGGCAACTCAACGGGTGATGGTTTTAAAAGGCAAAACAACGGATTAAGGAGATTCATCATGGCAGCACGTGGCGTTAACAAAGTCATTCTGGTTGGACATCTGGGACAGGACCCGGAAGTGCGTTACATGCCCAACGGGGGCGCAGTGGCCAATCTGACGCTGGCCACGTCTGAAACATGGCGTGACAAGCAGACGGGAGAGATGCGCGAAAACACCGAGTGGCACCGTGTTGTCATGTTCGGCAAGCTCGCGGAAGTGGCGGGCGAATACCTGCGTAAAGGCGCACAGGTCTACATCGAGGGCCAGCTGCGCACCCGCAACTGGCAGGACGATGCCGGAGTCACGCGCTACGTCACCGAGGTGCTGGTCGGGCAGAACGGCACCATGCAGATGCTCGGCGGCCGCCGTGAATCCGGAGTGCCTGAGAGCGCCGCGCAGCCGCAGAATCCTGCCACCCCGGCACAACCTGCTCAGGCCGCAGCCAAATCCCCGAAAGCGAAGGGCGGTAAGAAAGGCCGTCAGGATGCCGCCCCGTCTCAGCAACCGCCTCAGCCTCTCCCGGATGATTTCCCACCAATGGATGATGACGCGCCCTTTTAAACCACGATGAAGACGCCCCGTTCAGGCGGGGCAGAAAAGGAGAAACACATGGACCATAACGTTTTGTCCCCGCTTGAATCCCTGCCGGATGGCACGTTTACCCGCGAGCAGGCTCAGGTTGTCGCAGCGCAGTATCAGAATGTGGCGATTGAAGATGATCAGGGGACCCATTTTCGCCTTGTCGTCCGTCATCAGGATGACGGCAGCATGATCTGGCGCGTCTGGAATTTTGAACCGGGCGGCGAGGACATGATGAACCGCTACATCCGGGACTACGGAGTACGCAAAACGAAGTAAGCAGTAAGAAGAAGGCCGGACAGGTGGGCTGTCCGGCAGACATTCATCAATAGCTAAGAGGTATCAATTATGTCTGCAACAGAGTCTAAGGTAAAAACTGCACCGAAAACCAGCAAAAAAACGCTTAAGTCTGCCGAAGCTGAGGCGCTTAAAGTGGCTCTCGATGCCGCACAGGTCGAGTATGTCCCGGTGACGGCACTGGTGAAGTCTCCCCTGAACGTCAGGACCATTCCCTATCCGGCGGAGAAAGTCTGTTCAATGGCAGATTCCATTGAAGCCATTGGCCTGTTGCAGAATCTGGTCGTGCATAACCTCCCGGATGGTCGCTGTGGTGTGGCTGCCGGTGGTCGTCGCCTGAAAGCGCTGCAGCTCCTGCAGAGTGAAAACCGTATCGATGCCGGATATCAGGTGATGGTGAAAAAGGTACCTGATGAACTGGCTGTTGCGGCATCAATGGCAGAAAACGAACAGCAGATGGCAATGCATCCGTCTGAACAGATCGCTGGGTTCCGCACACTGGCAGAGCAGGGGAAAACCCCCGCGCAGATTGGCGATTTGCTGGGGTTCGGTACGCGTCATGTTCAGCGCATGTTGAAACTGACCGAACTGGCTCCCGAAATTCTGGCGGCGCTGGCGAAGGATGAAATCACCACCGAACACTGCCAGGCACTGGCGCTCGAAAGCGATCAGAAACGCCAGGTGGAAGTGCTGGAATCCGCCCGCAAACGGTCCTGGAATAATGAAGTATCAGTTTCCTCGATCCGTAGCCTCATTACCTCAGAAGAGGTTTCCACAAACGGCGACAAATTCCGCTTTGTGGGAGAGGCCGCATTCAGTCCGGATGAAATCCGGGTTGATCTCTTCAGCAGCGAAAACGGCGGCTATGTCAAAAGTGCATCGCTCGATACCGCCCTGCTGGAAAAACTGCAGAACATCGCGGAGCACCTCCGCGAAGCGGAAGGCTGGTCATGGTGTGATGGTCGTCTTGACCCGATTTCACACTACGGGAAGGACACTAAAATCTGGCGCCTGCATGCTGTCCCACCTGTGGAATATACCGAAGCCGAATCAGAACGTCTTGCGGAACTGGAAGCTCTGGAAGCTAAGTATGAAGACGAGAACCCCGGCGTGAATGATGACGTCTTGGCCGGGGCTCTGGAAGCTGTCTGGGAAGAACAGCAGACCATCGCGCACCGGGCAAAACACCGGGCATGGACGGATGAAATGAAGCAATCTGCCGGAGTGGTGGTTTCCTGGACTGGCCAGGAGGTGAAAGTACAGCGCGGTGTGGTGCTGTGCGCCGATGAAAAAATGGAGGAGAAGGATGCATCCACCGATCAGGCCCCTGAAAAAGTCGATCCGCTGGACGCCGTCAGTGTCCCGTTGCTGACCCGCCTTTCTTCTGAACGCACACTGGCGGTTCAGGCGGCCCTGTTGCAGCAGCCGCAGAAAGCCGTCGCGCTGATGGTCTGGAAAATGTGTAACTCGGTTTTCCATACCACAACGTCCGTCAAAGAGCCGTTCTGCATTAGCGTGAGTGTGTCGCATTACGCGCTGACCCGTGAAGCACCTGACGGTGAAAACAGCGTTGCGTTTCAGGCCATCCAGTCAGAAAAAGAACGTCTTGAAGCCCTGCTGCCGGAAAACTGGCGAAAGGATATGACCACCTTCTTTACGCTCGATGGCGCAACCCTGATGGCACTGATGGCTTTCTGCACCGCCTGTTCCATAGATGGTGTACAGGGCAAGGATGAATTTGGTCGTAAACACCAGAGTTCGCTGGATGGGGTGGAAAACGCCATTCAGTTTGACCTTCGTGACTGGTGGAAACCGACGGCTGATAACCTTTTCTCGCACATGAAGCTGCCACACATTGTACAGGCACTCTCTCAGACCGGACTGGCTGGCGCAGCACAGGACGCCGCGAAGATGAAGAAAAAGGATGCCGCTGAACATGCAGAGCACTTCCTCTCAAAAATCCGTTGGGTTCCGGAATGGATGACCAGTGCTGACAACCAGAAACAGCTTGCCGCAAAGTCTGAACTCAGTCTGGCAACAAGTCAGAACGATACCGACGTTGATGCCGGCGACGTCACCGACCATAACAACCCGGCCTGCGCCGCCTGATAACGGAGACGCCGCCCTGCGGGGCGGCGATAAGGAGACTGAAAATGAAAACGTTACTGACTCTGGATGTCCTGAAAACCATGTCTTCTGATGAGCTGGAAGACTACCGCGCCGCCGGTGAAGACTTTCGCCGGGAGCTGAGTCACGCTGTCATGCGCGATCTGACCTCACCGTCCAGCTGGTCCGTGAATGCCGAATACCGGTGCGAATTTGGCGGCTTCTTTCCTGTCCAGATCCGTTTTACCCCCCCTTATGGTCACTTTGATGTGGCGGTATGCAGCCCGGGGGAGTTGAATCCTCGCTGGATAGTGGTCTTTGTTACCCGTGACGGTCAGCCGTTCTCTGTCGTTCGCGTGATGGATGCATTCAACCCTGAACTCATCACCCATACTCTGGATCTCATCGAGTGTCTTGACGCCGGTGGCTACTCGTTTGCCAGCATCATCAGCACGCTGTCACAGGAGGGCGCACAATGATCCCGTCATCCAGTGCTCTTGTATCCCTGAAACCAGCCCGTCAGGCAGCGCTGCAGGCCATCATGACGGTGGAAGAGGCTCGCCAGCGCGGCGCACGTCTGCCATCGATGCCACACGTCCGGACATTCCTGCGCCTGCTGACAGGCTGTAGCCGGATTAACAGTGACGTTGCCCGCCGTATTCCTGGCATTCACCGTGATCCAAAAGACCGCCTTTCCAGCCTGAAACAGGTAGAAGAGGCGCTGGATATGCTTATCTCCAGCCACGGGGAATACTGTCCGCTGCCGCTGACAATGGATGTGCAGGCTGAAAATTTTCCGGAAGTCCTTCATACCCGAACAGTACGCAGGCTAAAACGTCAGGACTTTGCCTTCACCCGAAAAATGCGCCGTGAAGCCCGTCAGGTCGAGCAGTCCTGGTTACTGCGTCAGAACCTGCTGGGACAGGCTGTCACAGAACTGAATTTTCAGTCACCGGAAACCGTCTGCACCTGGTACACCCGGTGGAGCGACGAGTTTGACGCGGCAGAGCTTGCAGCACCGTTCTGGCGCTGGCAGTCGCGATTCGCATCGCTGAAGGAACTTGACTGGCTTCGCATCAGCGGTGAGCCGCTGTATGCAGTGATGTACGAAATTCCGTTTATTGTCCGGGAAACACCTGAGCATATTCGTGTTGCTGAACGCTGGCAGGTGCCAAATAAGCTGGCTGATCGGAGTGGTGTATGAAGTGGCGCTATTCTCTGCGCTGGAAACTGCCGCACAGGCCCTGCCCAGGTCCACGGGAACTGATTTCCGTTGTCGTGGAGGCTGGGCAGGCGGCACCTGAAGAGGTGATGTCACGCTGGGTGGCTGGCTCAGGTTACGCTGTATGCGTGGATTTTCTCGGCCAGAAACAGATCCAACGCTGGAGCGATGAACGGAAAGCAGCGGTGAGAAGGCGCAACATGCAGGCACGTATTAATCGTGTTGCCCCTTTGTTTGCCGACGAGTTAATCGAGCGTGAACTGGCTGCGCGTCCGGAGTATTTCAATGGCAAGTCCGCCCGATGAATAAGTACAATGCTGTCTGACAACTCAGATGGCCAAATACAAGGAAAGCAGAACTATGAGGTACTGGTTGCTCGTTATCTTAATGAACGTGCTGTTCTGGTTGATCGTGAAGCATGTTGCTCCGGAATGGTATGGTTCCCCTGGTTATTATGCAGGCCAAATTATCTGCACACTAATAGCTGCGGTCATCACATGGCGTGATCCGCCTGACTGGTTAGATGGAATCCTGCTCGGCGTAATAAAATTCGGCGTTCTGATTGCCGGGATTATATTCTTTGTCTGGGGCATCGGGTACAAGCTGGCATTCTGGGGGCAACATGATCCTAATACCATATATGCAAGTGCAAACGATGTTATTTTGCCTAATCTTGCGCTGGGCACGGGCGTCTTGATCGCGGGATGGGTATACATTAGATATTTAAAGCGCTAAGCAGCATAAAGCGTGGATATACCTGGTAAGAAATAGCACCGGCCCGGTATAATCGACGTGGCGCTTGAGGCTTTTTGCCTCATGACGTGAAGGTGGTTTGTTACCGTGTTGTGTGGCAGAAAGCAGAAAGCCCCGTAGTTAATTTTCATTAACCCATGCACTGCGCCCATTTAGTTGGACTCTCAAATTGGAGAGTCCCATGTCAAGACGTAAGTACACCTTTGAACAGCGCCTCGAAGTGGTTATGCACTATTTAGCTACTGATGAAGGCTATCGCTTAACATCAGCTCGCTTTAACGTTCCCAGAACCCAGGTAAGATTATGGGTTGCAGCCTATGATGTTTATGGAGAAGAAGGTCTGAAGCCCAGAGATAAGGGCGTTTCAATCGATCCCGAAATCAGAGTAGAAGCCGTGAAGGCTGTGCTGACGGGGCAGATTTCCCAGACGCAGGCAGCTGCGAAATTTAACGTTGCTGGTGCGGCATCTGTTGGGAAGTGGATGAAGGTGTTCAGCGAACATGGAGAGCAAGGGCTTCGTTCTCTTCGTGTGGGCAAAAAAAGGGCACTTCATATGATTGATGATCCTGTTGCGCTTGAAGTGGCATTGGAACGTTCGAAAGATAAACATATTCAGGAGCTGGAAAGAAAAGTTCGGTCCCTTGAATTACGGGTACTTTATCTAAAAAAGCTGAAAGCCTTAGTTCGGTAAGAGACAGAGTCAGGATTATCGACGAACTGAGGCAACACTACCCGTTCGACCAGCTTTTGCAGATTGCTCAGATACCAAGAAGCACCTTTTACTATCACCTGAAAGCGCTTAAATCTTCGGATAAATATGAAGAGATTAAAAGCAGAATCATAGAGATATATAACGAGAACTGTGGTCGTTATGGCTATCGCAGAGTCACGCTGGCACTCCGGCAGGAGGCAGGCCGCATTAACCATAAAGTTGTTCAGCGGCTGATGAACCTGCTTTCCCTGAAAGCGGCTATTAAAGTCAAGCGATACAGCTCGTGGCGAGGTGCGCTGGGGGAAACTGCTGATAATGTTCTAAAGCGGAATTTCAAGGCAACCCGACCCAATGAAAAATGGGTCACTGACGTCACCGAATTTGCCGTCAATGGGCGAAAGCTCTACCTCTCCCCGATTATCGATCTCTTTAATAACGAAGTGATTTCCTACAGTATCTCAGAGCGTCCAGCAATGGCTATGATTGATGAGATGCTGGACAAGGCGTTTGCAAAACTGGACAAGAAGAGCACGCCTATTCTCCATTCTGACCAAGGCTGGCAGTACCGGCACCGCTGGTATCAGTATCAGCTTAAAGCGAGTGGTGTAGTTCAAAGTATGTCACGAAGGGGAAATTGCCTCGACAACGCCTGTGCAGAATGCTTTTTTGGCACACTGAAGTCTGAATGCTTTTATCTCAATAAATTCAACAATATTGAGGAACTAAAGACAGCTCTTTCGGATTATATTCACTATTATAATAATCAACGAATTAGCATAAAATTAAAAGGTCTGAGCCCGGTTGAATACCGCCTGAAGGTCTGTTCCCACCCTGTCAGGACTTAACGAACCTACCTTGGTAGGGGGATCCTTAAGCTGTTGCATGCTTTCACTCATGCCAATCGACCTTAAGCTACCTGTTAAACATAGAACTCGTTTACTCTGCCCATGCATAATTGCTACACTCTCATGTATATGCAGGTCAATTTCAGGCACATAAAACAGGATCACTTACGTGGCTAGCGCAGAGCAACTTAAGGCACTTATCAAATCGCACATTAGTCGCGATGATGGTCACTTTTATTCAGTGGCTATGCAGGTTGCTGCGCATGAGGCGAAACAGGGCCATGGACGATTAGCTGAGGAGCTTTTAACTCTTCTCGACAAGGCAAAAGCAAAACTGGCTAATGATAAAAGTGGGAAGCTGGTACCCCTGTCCAATGCGGCCAAAAACCGTACAGATCTTGGTAATTTATTGATTGTTAGCCAGCCAGAATACCGATTGGCCGATGTTGTTCTGGATCATTCTGCCCATTCTCAGCTGCAGCGGCTCATACGTGAACAGCGTATGATGTCTCGAATCAAAGAGCATGGCCTTTCCCCAAGACGAAAAGTTTTGTTAGTCGGTCCTCCTGGAACGGGAAAAACTTTAACAGCATCAGCATTAGCTGGTGAACTTGGTATTCCTTTGTTTCAGGTTCGTTTTGATGCTCTGATTACAAAGTTTATGGGGGAGACAGCTTCCAAGCTACGGCAGGTGTTTGATGCTATTGCTGATATTCGTGGTGTTTATTTTTTCGATGAGTTTGATGCTATCGGCTCCCAACGTAGCCTCACAAATGATGTAGGTGAGATTCGCCGCGTACTCAATAGCTTTTTGCAGATGATCGAGCAAGACAACTCAAGTAGTATAATTATTGCTGCTACTAATCATCCGGAAATTTTAGATTATGCGTTGTTCAGACGTTTTGATGATGTTATTGAGTACCATTTGCCAACGTTAGAACAGGCACTCGACTTAATAAAATCTCGACTAGGAGCATTTGCGCCCAAGCCTTTCCGTAAAAATGGATTAGAAAAACAGGTTGCTGGTTTAAGCTATGCTGAAATTTGTCGAGCTGTCGATGAATCAATTAAAGATGCCCTCATGAGCGATCGCATGCAGGTCGATCTTGTCATATTAAAGCAGGCTTTAGAAGAGCGTCGTTTGATCAGTAGTAAGTTATCACTTAACGAAAAAAACAAGTTAAAACATGACGGAACAAACCAACGATAAAAGGCTTCATCTCTCTTTACCAAAAAATTCTACAGCACAGCCCTATACAGCACATTCTCTTGGTGGGGGTGGCTCTACCTTACTACCTGAGCGGGATCGACAAGCACATGGAGTAGCCCTAAGAACTCAACTGCAGCAGGTTAAGGAAATGTCGGCCCAAATTCGTGAAGGGCAAGAAAACCTTGAGCTAATTAGCGGTCTCGGAATGCAAATTGAGTTTATTGGGCAACCTGATGTTGAATTAGCATTTGAAAGCTTGGGTAATGAGAGGGGGCGGAACAAAGCTCAGCACATAGAAGTTTTAAGTATACATAAGGAGGGCGATATAACCTCTGCAAATGTATTTGTGCCTGATGGAAAGCTAGTGCATTTCGAAAATTACATTCAGGATTATTTGACTGAGAAACGCCGCGCAGACGGGGTTTCCGCTGACCATAAATCGTTAATAAATACATTATCAGCAATACGTCTTGCAGAAATTAAATCTCTTTGGACAGACGATTTGAGTTTATTGCCATCTGACCCGGATGAGGCATTTTGGTGGGAAGTATGGCTACCAGTGAGGGGTAATAGAAATGCCGTTGTTACTGATTTTCATCGAATAAGCCATGCGACTGGATGCCAGGTCAGCGAACACAAAGTCGATTTTCCTGAGCGAACCATAACCTGGATGTATGGTTCTCAGAGCCAATTTTCTCAAGCTAGGTTGGTTTTAAACTGTGTAGCAGAATTGCGGCGTGCAAAAGATACAGCTGAGTTTTTCGAAGGACTACCAGCATTGGAACAACAGCTTTGGGTGGATGATGCACTGCGACGTCTCCAGGTTCCTTCACCCGAAGACAATGTACCTTATATCTGTTTGTTGGATTCAGGCATTAATCGCGGGCACGCTATGCTTGCACCTGTTTTGCACCAGCAGGACATGCATACAGTCAATGACGCGTGGGGAGTCAATGACACCGCAAACCATGGTACGGGGTTGGCTGGAGTTGCAATCTATGGCGATATGATTGACGCTTTGTCTTCTACTGATGCAATAGAAGTAGGACACCGACTCGAGTCAGTTAAGCTTACTCCAAATTATGGGGCCAACGTTGGTGACGCAAAACAGCATGCATATCTGTTCAGCTCAGCCGTTACACGTCCTGAAATTCTCAATGGTCAGCGCAAACGTATTTTTAGTTCAGCAGTAACAGCAACTGCTTATCGTGACTTTGGTCGCCCTTCAGCTTGGTCATCAATGGTCGATTCACTGGCAGTAGATGCGCTAGCAGAAACCCCTTTTCCCCGGTTGTTTGTTCTTTCCGCTGGGAACATAGTTGATCGCGACCATTGGGGAAACTATCCCGCCAGTCTTTCAGTTAATCAAATCCATGATCCGGGCCAGTCATGGAACGCATTAACTGTAGGTGCATTTACTGACAAGGTTGAGTTAAATGAGCCTGAATTTATTCCGGTTGCTGATCAAGGAGCATTAAGTCCTTTCACCACTACCTCAATGGGATGGGAACCTGTCTGGCCGTTTAAGCCAGATGTAGTTTTTGAGGGGGGGAATGCAGCTGCTAACACAGAATTTGTCGATAACTTTGCGAGTTTAGAATTACTAACAACAAGTGCTTCATCCCACCGCCAATTTTGGACAACTAATGCAACTAGTGCAGCTTCTGCGCTGTGTGCCAGAATGGCTGCAAGGTTAATGGCACAATATCCTGAGTATCGCCCAGAAACGATCCGTGCTCTGATCACACACTCTGCGCAATGGACACCTGCTATGTTGCGTATGTATCCTGCTCGCAATAAAAGTGGCTTCGCACAGCTTATACGCCATTGCGGCTGGGGCTCACCAGATGTTGAACGTGCGCTCTGGAGTGTGAAAAATAGTCTGACACTGGTAGCTGAAGACAGCTTGTACCCCTATCGTAAGACTCGCGACGGTATTAAAACTCGTGACTTGAATTTACATGCGCTACCTTGGCCACTGGAACAGCTCCAGGAGTTACAGGATACGCAGGTAGAGCTCAGGGTTACATTGTCTTATTTCATCGAACCTAACCCTTCAGCACGGGGGAGTTCATCAAGATATCATTACCCATCCCACCGTCTACGCTTTGCGATGAAAAGACAAACAGAATCTTTAGACGAATTTAAAACTCGCATCAATGCAGCAGCTGAGTCTGAAGAGAGTGAGCATGGGACTACCGGTAACGATGATAACTGGTCATTAGGTGCTACTCAACGACATAAAGGGTCGTTGCATCAGGATATATGGCGGGGGGCAGCAGCAGAGCTTGCTAGTTGTGGTTATTTGGCTGTTTATCCTGCACAAGGTTGGTGGAGAACCAGAGGCGCTTTGCAACGATTTGATTCTGAAGCTAAATACAGTCTGGTTGTATCGATTCATGCACCCGAAGCAGACGTAGACCTTTATGCCGCAGTGGAAACCTTGGTCGAAAATATGGTTGAAAATCCTGTTGAAATAATGGGTTAGATGACTATAAAAGTAATGCGATCCGACAGAGGACATAACGAGCAAATCGATATGTCCTTGGCTACAATGATAGGCATAGATCATATTTCTAGCCTTTTCAGTGATTCCCAAAGGTTTTGCGAGCAAGCCCTACAACAGCATTGAAAATGAGTGAACAGTAGTGTAGGTAGTGAATAATATGGATAATTCGACTACTTAAACGTTAATTCATCCACACCTAAAAACAAAAAAGAGCTCGCATTTCTGCGAACTCTTATCGTCAAGCCTCGTTTATTCTGTCCAACTTTTTGGGGTCAGTACACCCACGAGGCCCACTGAATGTCTAGTCAACACCAGTATGGCCTCTTACCGTGCAATTTGCAAGGAGGTGTATGGGTCCACCACATATTGCAATTTTTACTCTCACGTAAAATATAGTCCACTGGCGTCATCAGTTCGAGTGATTTATGTGGCCTTTTGCTGTTATACAGCACCAGATATTCAGCCATTCTTTGATTAAACAAATTCAGGTCCTCAAAAAGCAACAATTCATTGAATTCAATAAATTGTTCTCTAAGTGTCCGGTTAAATCGCTCACAGGTCGCATTCATTTTCGGTGTGTACGGATAGGTCCAGATGTGTTTAATCGAGGCTTCCTGTAGCGTTTTATCAAAGTTACCGAGGAACTCCTTACCGTTGTCAGTGACAACTTGTCTGATAGCGACAGGAAAGAGCTTTGTGGCCTTGCTGAAGAAATGGCTGGTAATATCGCTGTTGAGTGAAGGGACCGCCAGGGCCAGCGCATAGTCGCTGTGCTCGTCGATCATGGTAATGATATAGCGGCGTAGGTCCCCCATCCTGAGTTCAATCGCGTCCATCCCTATGAGTTCGCCTGTTTTTACCGGGCGGTATTGTTTTGGTCTTCTGGGCTTCACTGAGCGTTTTTTTATCAACCGGGCTTTGCCCCTGGCGCTGAGGCGTACGGGGATCATCCGCATTTTATCGTGAGCACCAGCAATGATTCTTCCAATGGTTGACGTGCTGGGACAGGTAAAATGCCGCGCTTCACACCATGGTTTCAGCCTGACAAAAATCTGCTCTTTGCCGAGATTGGGTAACTCAGTTCTCAGACGCCTGATCTCCTTGAGTACATCAGGATGCCAGTGCCTTGAACGGCGAACCAGAGGGGCTTTGCTTCTTGGAATTAGTGCTTCTGGACCACCGGTGCGCAGTAACCGGCGCCACCAGTAGAGTGTTCGCGTTGATACGTCAAAAGCATCAGCTGCGGCACGGATCCCGTGCTTATCCCAGAAGTTCAGAGCCTTCATTCTTAACTTCGCAATCTCGGGCATAAGAGAGTGTTTCATCGCATAAGCAGTTGCTCGGTAATACCCAAAATAGCCGACACCGATATGCTGCATCAACATCTGGCAATCCCTCCTTTAGTGTTCTGAGGCAATTGCAATATCTGTGTGAACTTACACAGGAGGAGTAAACCATGAAACTACCGCGAAACGCCCTGGTCTGGTGCGTATTAATCGTCTGTTTAACGCTCTTGATATTCACATGCCTGACCCGGAACCGCTTATGCGAAGTCCGGCTAAAGGACGGGAACAGGGAGGTCGCGGCAAGCCTGGCTTACGAATCCAACGGTAAGTAGCAACCTGGAGGCGGGGAATACCCCGCCTTTTCAGGGCTGCGTTGGTCTGACATGCCTGAAGCGCCTTTATGAAGGGGTTGCCGGTTCGCCGGTAGCCCCTTTTTCCTGCTTACAGGAAAAAAAAACCGCACGACAGGCGGGCAAAATGCTTTCACCTACCTACAACACGGATTCAATGAATCGCAAGTCACATTAACACCCTTCATTCACCGTAACACCCTGTCATCAGTGTGAAAAAAAGAGCGATTGATTGTGAACATTTGGGTTCTGGTGATAAGTTCGCTCTGTAGCGTAGCCCTCTTTACGGAGGGGTGGAAACAGCAACGGCAGAGTTAAAAGTCCACGAGTCAGTGAGGCTGTCCAAAGGCTCCCCGGGGAAATCCGGCGCTACATCAGGTTGCATAGCACTTAACCCGCCCTCCGGGCGGGTTTTCCTTCCGGAAACGTGCTGTAATACCTTTTATGTGCAATGCGCGGTTTCTACTTTCCTGATAAATCAGTCGCTCGGTCTGTCAGGTGATACCGCAGTTCATTCCTTGAATGATCCAGTGTTTTTTGCCTGCTATTTTAGCAGGCTTTTTTTTGTTGATTATGTATGACATCTGTCATACGGTTGATTGTGTAATGAACAGCAATTTTTCCACTTAACTCAGTGAGGCGAAGCGCAGTCGCGGGTGAGCCAAAGGAGAGCCAGCATGAACTTCACGATAAAATCCCGTAAAACCGGCGAAATTTTCAGTTTTTACGCACCCGAGAGTGGCGGTTATGTCCACCTGGAGTCCCCGGGACACTCTGGTAACACAGGTGCTCAGATTTGCTGTGGTGGAGGGTTCATGGGGAGTACGCTTTCCTGTGGCGCTTCTGAGGACGATCTGGCCAGTGTTGCCCGTAAATGGTACCGACAGTTCGTGAGGGAGCGGCGCAAATTCTTAATGATGTCGGGCCAGTATTCTGAGGATAACCCATGAAAAAAGAAATCTCCCGCAACCCCTCTTTCACGCCTTCGCCTAAGCTGCGAGCACATCTGAACTCCCACAGGGAAGGGGTGACTGAAAGGCTGAATAATATCTTTGATCGCTATGCGCATCTGGTTCGGGTCTGTGCCCTTCCTCTCGATGACGACGAAACACAGGTTCTGCTTAATGTGCTGAGTGGCTCCGTTGTGGAACCCGCCTTTATTGAATATCTGGCTCAGGAAATTCGGGACTCGGATGATTATCTGGAAGGGATACCCGCAGCTAAATCACTGTACGAAAAGTGTCAGTCAGCGACCTATCCGCAATTGCTGGCCACCGTCGAACGTCTGGAACGATAAGAAAGGCATAACAACACTGGACCCCTTCGGCTCCTGGCCAGCTGCGCTGTCCAGTCGTCGAGCCACACTCCGCCAGGGCAGCTGCTGCGCACCTGCCGGGCTCCGCCGAACCCGCTACGCGGTTTCGGGCCTGACGGCTAGTGTCTGATGTCTGAGGTCAAAGTCAACGGCAGCGCTTGCTGCGGCCGTTCCGGCCGCGCCGCTTTCACCGTGCCGGCGAAGGACTGCCGGCACTCTGCGGGGCAACGCCGTTTCg
