# Supplementary material for: Genomic and Functional Characterization of qnr-Encoding Plasmids from Municipal Wastewater Biosolid Klebsiella pneumoniae Isolates
Source: Front Microbiol. 2015 Dec 8;6:1354. doi: 10.3389/fmicb.2015.01354 (PMC4672061; doi:10.3389/fmicb.2015.01354)
Supplement: Supplementary file 5 [file Data_Sheet_5.FASTA]

>scaffold_0
GAGTCACGCTACAACTGAGTAATAAAGTATCATACTGGTTGTCTTGAGCATCCACAGATT
GATTGGCCCCATTCAAACACGTTTCTGGACAAGAATGAGCTAGAAGTATTGATCTAGCTC
TGGTGATTTGAATTAGAAAATGTATTAATGTTGTGTATAGTTTATCAGCAGGTATTCGTA
AGCATCTAGTCAGGAAAAACAACAATACCCAACGCTTCGAGAAGCTGTTCTTGTTGCCAG
CTGGCAATTTTGATACCTGATGTATCGACTTTTCGAGGATCTAAACCGTCGAGTTCGGCG
TGACATAAATTAGCACCCTGTAGGCTAAACTGTCCCCAGACATCTTCAGAAAAAACACCT
CGACTTAAGTCTGACTCTTTCAGTGATGCGCCCGCGAGGTGAGTCCCTATCCAGCGATTT
TCAAACAGCTCACATTTTTCTAAACAGACCCGCTCCATATTGGCATAAGACAGGTTACAT
CCAGTAATAAAGGCTGAGCAAAAGTACATACGATTACTCACTTGATTGGCAAAGTTTGCT
CGGGAAAAGTTGGCCCCTTTTAAATCACACTCACGTAACTCAATACCGTAGCAATTGGCG
TTACTAAAGTTTGCCATCGCAAGCTGGCATTGTTGGAAACTTGCATCGCGAAGGTCTGCG
ACATCAAAATGGCAACCTTCGATATCACCCTGTTCAATGAACTTGCAGTTAATAAATGTC
GCATCACGCAAGTTAGCACGTCGAAAATCGCATCGGATAAAGGTGCAAGCAGTGAAAGTA
ATATCACTTAGATCTTGATGTGAAAAACTGTGGTGTCGATATGTGTGACGGTAGGTTTCC
ATGTTGACTCCTATGATGAACTGGACGCAACACTACCATCAAAGCCACATCACATCACCA
AAATAAAAACACTAAAAATCAAGATCTTAAAAACCCTCATTTTGCCTATTTTAAGGGGGT
AAAATAGCGCCCTGAGCCTCTATGTTAACGTTCAAAGTACGTGACTTTTAGTTAGAGCTA
ACCCATGTTATGGTGTTAGCTCTAACCATGTATTTTGCATTAGCTCTAATGAGGTCTGGT
ATGAAGGACAAGCGGGATAAATTGACTGGCAACCTGTTGGCCAGCGATAACGCGATCTTA
CTCAGTTGTAGCGTGACTCAGATTTTGTAGTAGGAATTAGTATGAATCTTTATTTCTGGG
TGAGTATCATTTAGAACGGTACAAACAGGGTTACTTGACTGCTTAGTATGAAACTTTATT
CCTCTCCTACAACACCTCAGAGCACGTACTCTGATGTCAGATGAACCGTCCTGTTCCAAC
GTCTTGGATCCACAACTGCCGCGCTGCGCTTGGCTGCTGGCTTGTTCAGTGAGTCGAAAA
GATGCCTCCCCTCAAAGCCCAGCTTCTGCTCGAAGAATCCCTGTCCGCATACTTTCCGGA
AATGGTGTTCACAGATTCCGGAATCACTGTTCAACTTCACCGGAATACGCACTTCGACTG
TCGGCGGCGTTTCCCAATCATTTCTCATGGCTAATTTCCTGTGTTTTGGGTGCTGGGCCG
AGCAGATGCGTTGCTTTCGGCCTGCCGATTTCAAACTTGTTTTTTGCGTATTCGCTGACT
GCCCAGCCCAATGCGGCAAGCTCAGGAAGCGCCCTGCGAGCCGCTTGGCGTCGCGTCTTG
AGCGTATTGGGGTTGGTTGCCTGCCCCGGCCAGACGTAGCCGCAAAGCGTGTCCAGTTCC
ACCCGCCCGGACTTGCCGGGGTCGATCCAGCCGCATAGGCGCTGGTGCATCAGCCGCGCC
GGGTCGGTCTGTAGCGCCCGCACCTCGTCCATGTCGATGCGGACATGCTGCGCGCCACCC
ATGACGGCGCGAGCAATCAGGGGATTCAAGGCTACATACAGCTTTCCGTCCTGCTCGTCG
CTGGCGTACTCGGACAGCAGGCGGAAGCCCTGCCGCTTCCTGCCGTTCTGGGCGATGATG
GACACCTTCCAAAGCCGCTCGATGCACTCCCGAACCGGCTTAGTGTCGTCGGGGTTGGCG
TAGCCAATTTCGCGGGCAAGTGCTCGATAGCTGCCCTTGACCACCATCGCATCCTGCTGG
AAGGCTTCCCATTTCGSCTCAAGGAACAGCCGGAGTTGCTGCCCGGCCTCGGTCTGCGGC
TCAGGTGACAGCACAAGGCCACCCGGCCCAGCCATTGCCACAAGTCCTTGCAGGATGCGC
AAGTCATCAGCGCCCAGCGGCTCCGGGCCGCTGAACTCGATGCGCTTACCGTCGCCRTAG
TCATGCACCACGTCCAGCTTGCCGCGCTTGCGCTCGCCACGCTTGAGGCTGCGGAATAGG
CCGGGGGCCAGACARTGCGCCGGGTCGTGCCGGRCGTGGGTCAGGTCATGCTTGCTCACG
GCTGCCCCCCTTCTTGCCGTTCGGCACTTCCAGCAGTTCCACCGGAACCAGCACGCCGCC
GTCTCGGCGCTCATACCACTGGTCAAGCGGGGTGGCGTCGTAGTTCTGTTTGCTCACGCC
GAAGCGCACGAAGAAGCCGCGCCGGTCGTTGCCGATGGGCTGACGGTCATAGGCGCGGTC
GCTCAGGCGCTTGGCCTCGTCCTCGGTCATCTTGGCGACGAAGCCGCACCAGCGGGCGTT
GTCGATCAGTGCCGATGCGCCCCGCGCTGCCTGCTGCTGGTCGGTTTGCCCCTCGCGGGC
GCTGCCCTTGCTGACGTGGTGCAGGTACAGGACAGACGCGCCAGTGCTGGCCGCGACGTG
TTCCAGCGTGGCGACAAGCCGCGCCATGTCGCCGTTGCTGTTCTCGTCGAGGCTGTGAAT
CCGGCTCAGGGTGTCCAGCACGATCAGCCGCGCCCCGGCGCTGTACTCGATGACGCGGCG
CAAGTGCTCCTCGTCCATGACGTTCAGGCGCTTGCCCATGATCGGCTCAAGGGTCAGGTT
CTCGGCGATGGCTTCGCGGGCTGACTGGTTGAGGTGCTGGCCGATGGCGTGAACGCGCCG
GATCAGGGCGGGTTCGGGATCTTCACCGGCCAGATAGACCACGCGCCCGGTGTGCTGCGG
CTTGAGGTTCACCACGTCACCGCCTGCCACGCTGCAAGCGATGGACATAGCCGCTTCCAG
CGCCCAGAAGCTCTTGCCGGTCGCGCCGGGGGCCACCAGTGCGCCCACGGTGCCAGCCAG
AAAGCCGGGCCAGATGAAGTCCAGTTGTGGCGGTTCCTGCTGGAACGCCTCCATAATGTT
GATAGCCATATCGGCCTCCTACTCAGGTTGATGATGGTTAGCCTGTCGGTCGGTTCATCA
CACCGACTGACAGGCGCTCTTATCTGCCGAAGCTGGGGCCATCATACCCCCGGCTCTTGC
GTGAAAGCTCTCGATTTCGCGCTCTCTCAGCCTCGATCTCGGCCTGTCGCTTGCGCTCGA
TCTCTGCCACCTGCCGGGCGTTCATGTCGGCCAAGTCTTTGCCATGCTCGGGCTTCGGCG
TCCATTGGCGCACCTCGCGCCCGGTGATTTCGGCCACCCGCTGCGCCTGTTTCTGGTGCC
CGGCGTCGGCCTTGGCCTGCGCCTCGGGGTTCTTTTCGTTTTCCCCGGCCACAGTGACGC
GCTCGGCCCGCTTCAGGATCGCTTGCACGTCGTCACGCTCCAAGAAGCTGCGCACGTTCG
CGCCGCCTGACACGATGACGGTGGGCGGCTGCTGGCCGCTGCGCTTGGCGATGTCGTGCA
GGGCTAGCGCATCCGGGCCACCTTCCACGATCCAGACCTTTGCCGGGTCGCCCGGCAGGA
TCGGCGGATAGATCTTGTCGCTGCCGCGTAAGTCGCGCTTCTGCACCGGATCAGCGGGGG
CAATGGCGCGGCGTGTGGCGTTCTGCGCGGTGCCTGTACGGTCGTAGCCGACGAACAGCA
CGCCACCGTCTGCATAGCGCACCATGCCCGCCTTCTCGGCGTGCTCGATGGTGTCCGGGC
TGATGCCCCGGCCCTTGAGGTAGTCGCGGCCATGCTCGCGGGCTGCCAGCCCTTGCGCCG
GTAGCTGCGGCGGTTGGCGTtTCGGCTCGCTCGGGCGCGGTTGCTGCCGGACTGTCGGCG
CACCTGAAAGCCGATAGACGGCCTCGGCGTAGCCGGTGCCAGGTTCGATCTCGCGCACAG
GGTCGATATTGTCCCCGCCGTCGTTGCCGTAGCGGTCGCACCAGAGCCAGCGCCCGTCCT
GCTGCCGGGTCACGCGGTACGCCTCATCACCGCCAGCCTTGACGGACAGGTGTCGCCCTT
CGCGCTTCACGGTGTAGCCGCTCGCCTCAAGGTAGGCGGTCGGATCTAGTTCGCGGGCCG
ATTGACGATCTGTTCCAGCAACTCGCGCTCCTTGGGCGTGGCCTTGTTCCAAATCGCGTT
GGCCCAATCCGCCGTCTGCTGCACGTCGCTTGGCGGCACTAGCCTGTTTAAAGCGACTTG
CCCAGTCGCtaccagGCCCCGGCCAGAATCAGCCCCAGCGCCTGCCGCCAAAGGCGCGGG
CGCGTCTCGTTCGCTGCCTCGGTCAGTTTGTTGGCGGCTTGCGTCATGTCCTTCTGTGCG
CTCACCAGATTGCCCGGCAAGTCCGCCACCTGCTCCGCGGTCTGCTTCATGCTGCTGATG
CTCGTTTCCAGCCCTGACAGGCTGTTGGACAGGTCGGAGATGGTCTTGTCCAGCTCCCCG
GCCTTCTGCTCGAAMGCCTTCGCCGCGCTCGCGCTCATCTGCTGCGTCAGCTCGTCCAGC
GTCTTGCGCTGAATGGCCGTCACCTTGTCGTAGGCTTCCAGAACCTGCGTCACGTCCTGT
TGGAGTCGGGCCAGCGGTTCCAAGGTCTGCGCCGTCTCGGTCGAGACTGCGACCGGTAGG
CGCTTCAAGTCCTCGTGCATCAGGCTCAGGGACTGCTGCAACGTCCTGACGCTCTCCACG
ATCTGCAACTGTGGGCCTGAATCGTTCAAGGCCCGCMCGGTCTCTAGCTTCGTCATAAGT
CACCCCTGATTTCTGTAGTCCCGCCCATGTGTAGCCCTTGCCCAAGTCGCTGCCCTTGAA
CGGCACTCCGGCCACCTCGAAGGAAAAGCCGTTCATGCGCCCGGTGCTGGCGAGGTTTGC
CCGGACGCCTACGCCTGCGGCATGTAGCCGGTCGGCCAGTTCTGGCGCGGTCGGCTTGTC
CTTCACTGCCTCATCCAGCAGCCGTTGCAGACGCTGGCGCGGCGGTTCGTCGCCCGTTCT
CACGGCCATGTTGATCTCCTTGTCGGTCAGCTTCCGGCGCTCGGCCCGCGCATCGCCCAG
CCCCGGCGTCAGGGTCAGGCCGTGGGTATGCTCAAGCTCTTGGGTCGCCTCGATGGCGCT
GCGGGCTTCCCACTGGCCCAGCCAAACTTTCCCGTCCAGCCCTACCCGGCTGGCCACGAT
GTGGATGTGATCCTTGTCCGTGTCCTGGTGGCGCACTGCCACCCACGGCGTATTGGTCTG
GTCAAAGCCCATGCGCTGCATGAAGTCAGTCGTCACGGCTTCCCACTTCTCGGCGCTCAG
GCGCTCACCGGGAGGCAGTGACAGCGAGCAATGCCAGACGGGCTTGCCGATGTCCGGGCG
CAACTGGCGCACGGCTGAGAACTCCCGCGACAGTTCGCGGGGGTCATTCCCGGCCATGTT
GCCGCCGACACGTTCCGCGTTTTTCGTGTGCGTGGCTTCCTTGCCAACGTCAAAAACGTA
GTTCAGCGCACCGCGAAAACCGCCACCACGGCTAACCTTCGCTTTCATCTTCCACGTCCT
CCGAGTCGTGCTTGACGCCTATCAAGTCGCCGCGCACCAGAACCAGCAATCGCAGGCAGT
TGGCAAGCTCGGCGCTCAACTGCAAGCCCAGCGCCTTGCCGATGCGCTCCCCGTCGCCCC
GCTGCCCTTCGTTCAGGTGCCGGGCGATCTGGTTCAGGTTGGCCGCTGTGCGGGCCAACT
CTGCCCACTGTTCCCGGTTCGCTGCCGGGATGGTGGGCGGCAGGCGATGCAGAGCGGCGG
CGCGTAGGTACTCGCCCCGCTGCATCTGCACCGCGTCACGCTGCGAATCCAGCCGCGCAA
GCTCGGCATCGTTGAGGCGCACCGAAACGGTATGCCCGCGCTTGTCCGTGGCGTCGAGCG
GCGCAGGCCCACGGCGGCGGCGCTTGGATTCGTCAGTGTTCATGGGCGAAGCCCTCCAGT
AAGTGAAGCGAAGCGAAACGCGCAGCAACCCCCCGACCGAAGGGAGCGGGGGCGTAGGCC
GAAGGCCGGAGGGTGAGAACCAAGCGAAGCGTAGGTTACACCTTGCTCCATGCCAAACCA
CCGCGCAAATACCATAATAGCACATCTCCAYGCAAGCACCGAACAGCCACCCACCCGGCC
CGCTCGCTGCGCTCTCGGCCCGACCGCCCAAGGGCGGTAATGGGCCAGCGGGGAGAGGGG
GGGAGAGGGGGTGGGCAAGGCGCCGGGGCGAACTGATACAATGCAACTATGGTATCGCAA
GAACGGCAGACTGTCGAGCGTTACTCAATCCGACAGTGCAAACCTATTTGAGTGCGACGG
TCGGATTGAAAAATAGGCCGACAATAAACACTCGACAGCGTGCGACTGTCGAACTATAAT
ATAATCACACAGTCAAACGGAGAAACCGCCATGCAGTTTAAGCGCCAAGGTCGCCGGGTT
CAGGTGCTCGCCTACCGGGGGTATGACAAGGAAAAACGCCGCGCCATCGTCAAGATGATG
GGGTCTATTGACGTATATTCTTACGAGCCGTCAGGCGGCCTAATTGAGAATCTGACAGAC
GAAGAAAAAACAGAACTACAGTCATACATCGAAACAGAACGACAGGCAGCAGAAAAGAGA
AGCCGAGTGTATTACGCTAAGTCTGCCGCCAGTCGTATTGTTGAGGTTGCCGACACGATC
AAGGCCGGGGACTTTGAGCCGTCCGAGGCATGGGCGGCGGATACCTGGGCGGCAATCGAG
GCGCTGACCAAGGCCATGCGC
