# Supplementary material for: Genomic and Functional Characterization of qnr-Encoding Plasmids from Municipal Wastewater Biosolid Klebsiella pneumoniae Isolates
Source: Front Microbiol. 2015 Dec 8;6:1354. doi: 10.3389/fmicb.2015.01354 (PMC4672061; doi:10.3389/fmicb.2015.01354)
Supplement: Supplementary file 6 [file Data_Sheet_6.FASTA]

>scaffold_0
CCGGCGCGGCTTCTTCGTGCGCTTCGGCGTGAGCAAACAGAACTACGACGCCACCCCGCTTGACCAGTGGTATGAGCGCCGAGACGGCGGCGTGCTGGTTCCGGTGGAACTGCTGGAAGTGCCGAACGGCAAGAAGGGGGGCAGCCGTGAGCAAGCATGACCTGACCCACGCCCGGCACGACCCGGCGCATTGTCTGGCCCCCGGCCTATTCCGCAGCCTCAAGCGTGGCGAGCGCAAGCGCGGCAAGCTGGACGTGGTGCATGACTATGGCGACGGTAAGCGCATCGAGTTCAGCGGCCCGGAGCCGCTGGGCGCTGATGACTTGCGCATCCTGCAAGGACTTGTGGCAATGGCTGGGCCGGGTGGCCTTGTGCTGTCACCTGAGCCGCAGACCGAGGCCGGGCAGCAACTCCGGCTGTTCCTTGAGCCGAAATGGGAAGCCTTCCAGCAGGATGCGATGGTGGTCAAGGGCAGCTATCGAGCACTTGCCCGCGAAATTGGCTACGCCAACCCCGACGACACTAAGCCGGTTCGGGAGTGCATCGAGCGGCTTTGGAAGGTGTCCATCATCGCCCAGAACGGCAGGAAGCGGCAGGGCTTCCGCCTGCTGTCCGAGTACGCCAGCGACGAGCAGGACGGAAAGCTGTATGTAGCCTTGAATCCCCTGATTGCTCGCGCCGTCATGGGTGGCGCGCAGCATGTCCGCATCGACATGGACGAGGTGCGGGCGCTACAGACCGACCCGGCGCGGCTGATGCACCAGCGCCTATGCGGCTGGATCGACCCCGGCAAGTCCGGGCGGGTGGAACTGGACACGCTTTGCGGCTACGTCTGGCCGGGGCAGGCAACCAACCCCAATACGCTCAAGACGCGACGCCAAGCGGCTCGCAGGGCGCTTCCTGAGCTTGCCGCATTGGGCTGGGCAGTCAGCGAATACGCAAAAAACAAGTTTGAAATCGGCAGGCCGAAAGCAACGCATCTGCTCGGCCCAGCACCCAAAACACAGGAAATTAGCCATGAGAAATGATTGGGAAACGCCGCCGACAGTCGAAGTGCGTATTCCGGTGAAGTTGAACAGTGATTCCGGAATCTGTGAACACCATTTCCGGAAAGTATGCGGACAGGGATTCTTCGAGCAGAAGCTGGGCTTTGAGGGGAGGCATCTTTTCGACTCACTGAACAAGCCAGCAGCCAAGCGCAGCGCGGCAGTTGTGGATCCAAGACGTTGGAACAGGACGGTTCATCTGACATCAGAGTACGTGCTCTGAGGTGTTGTAGGAGAGGAATAAAGTTTCATACTAAGCAGTCAAGTAACCCTGTTTGTACCGTTCTAAATGATACTCACCCAGAAATAAAGATTCATACTAATTCCTACTACAAAATCTGAGTCACGCTACAACTGAGTAATAAAGTATCATACTGGTTGTCTTGAGCATCCACAGATTGATTGGCCCCATTCAAACACGTTTCTGGACAAGAATGAGCTAGAAGTATTGATCTAGCTCTGGTGATTTGAATTAGAAAATGTATTAATGTTGTGTATAGTTTATCAGCAGGTATTCGTAAGCATCTAGTCAGGAAAAACAACAATACCCAACGCTTCGAGAAGCTGTTCTTGTTGCCAGCTGGCAATTTTGATACCTGATGTATCGACTTTTCGAGGATCTAAACCGTCGAGTTCGGCGTGACATAAATTAGCACCCTGTAGGCTAAACTGTCCCCAGACATCTTCAGAAAAAACACCTCGACTTAAGTCTGACTCTTTCAGTGATGCGCCCGCGAGGTGAGTCCCTATCCAGCGATTTTCAAACAGCTCACATTTTTCTAAACAGACCCGCTCCATATTGGCATAAGACAGGTTACATCCAGTAATAAAGGCTGAGCAAAAGTACATACGATTACTCACTTGATTGGCAAAGTTTGCTCGGGAAAAGTTGGCCCCTTTTAAATCACACTCACGTAACTCAATACCGTAGCAATTGGCGTTACTAAAGTTTGCCATCGCAAGCTGGCATTGTTGGAAACTTGCATCGCGAAGGTCTGCGACATCAAAATGGCAACCTTCGATATCACCCTGTTCAATGAACTTGCAGTTAATAAATGTCGCATCACGCAAGTTAGCACGTCGAAAATCGCATCGGATAAAGGTGCAAGCAGTGAAAGTAATATCACTTAGATCTTGATGTGAAAAACTGTGGTGTCGATATGTGTGACGGTAGGTTTCCATGTTGACTCCTATGATGAACTGGACGCAACACTACCATCAAAGCCACATCACATCACCAAAATAAAAACACTAAAAATCAAGATCTTAAAAACCCTCATTTTGCCTATTTTAAGGGGGTAAAATAGCGCCCTGAGCCTCTATGTTAACGTTCAAAGTACGCGGCACCATTGAAAAAAGTTATCCGCTTAAAAAGCCACAGAGAAAAGGAACCCAATAGATTACTGATGTCCGCCATTAGGTAAAGTAACCTTAAACGGAAGCCTGCAATTTGAAGTAGATACAAGGTCTAAGAAGGAATGGTTGGCTGTTTTATTTTATTGTACTCGGCATTAAGCCCAATTTCTTTAGCGTTACGATAAGCTAGCATGGCTACACCGACCCCGCTAGGCTGATTGGGAAGCGTTGCCTGATCTACTCAGGAGGGCGCTTCGATAACGTAGCCATTGAGCCGGAAACCGGCGAGCACTGGGGCAGCGTGATCTGGTGCGAGTATGTGTGACCCCCTGTTTAACTCCACCCAACCCCCACGGTAACTCCACCCAACCCCCACGGTAACTCCACCCGCCCCGATCTGGAAAACCCAGACGGGGCGCGGATTTGCTGGCGATTCGCAAAATCCATCCAAGATTCTCTAAGAATCTCCACTAGGCGCAGCACAGCCCGCGCCCCTTCGGCGCGGTCTGGCATTGCCTCAAATGCCCGGCCAAGACCATGCGCAAGGCGAACACCTCTCCCCCCGCCTTCGGCGACCCCCTCCGGGGGTAAAGGGCCAGCGGGGAGAGGGGGGGGGGTGCCGGTTTCCCGGCCTAAACCCCTCAGGAGGCGCTTTCTGGCGTTTCTGGCGCATCCCCAAAGGGCAACCCCGCCTGACCCGGCATCGGCGCGTCTGCGGCTTTCTGGGGCGCTTTGCGGAGCTTCGGGTAGCCCGCCTTGCGCATGGCCTTGGTCAGCGCCTCGATTGCCGCCCAGGTATCCGCCGCCCATGCCTCGGACGGCTCAAAGTCCCCGGCCTTGATCGTGTCGGCAACCTCAACAATACGACTGGCGGCAGACTTAGCGTAATACACTCGGCTTCTCTTTTCTGCTGCCTGTCGTTCTGTTTCGATGTATGACTGTAGTTCTGTTTTTTCTTCGTCTGTCAGATTCTCAATTAGGCCGCCTGACGGCTCGTAAGAATATACGTCAATAGACCCCATCATCTTGACGATGGCGCGGCGTTTTTCCTTGTCATACCCCCGGTAGGCGAGCACCTGAACCCGGCGACCTTGGCGCTTAAACTGCATGGCGGTTTCTCCGTTTGACTGTGTGATTATATTATAGTTCGACAGTCGCACGCTGTCGAGTGTTTATTGTCGGCCTATTTTTCAATCCGACCGTCGCACTCAAATAGGTTTGCACTGTCGGATTGAGTAACGCTCGACAGTCTGCCGTTCTTGCGATACCATAGTTGCATTGTATCAGTTCGCCCCGGCGCCTTGCCCACCCCCTCTCCCCGCTGGCCCATTACCGCCCTTGGGCGGTCGGGCCGAGAGCGCAGCGAGCGGGCCGGGTGGGTGGCTGTTCGGTGCTTGCATGGAGATGTGCTATTATGGTATTTGCGCGGTGGTTTGGCATGGAGCAAGGTGTAACCTACGCTTCGCTTGGTTCTCACCCTCCGGCCTTCGGCCTACGCCCCCGCTCCCTTCGGTCGGGGGGTTGCTGCGCGTTTCGCTTCGCTTCACTTACTGGAGGGCTTCGCCCATGAACACTGACGAATCCAAGCGCCGCCGCCGTGGGCCTGCGCCGCTCGACGCCACGGACAAGCGCGGGCATACCGTTTCGGTGCGCCTCAACGATGCCGAGCTTGCGCGGCTGGATTCGCAGCGTGACGCGGTGCAGATGCAGCGGGGCGAGTACCTACGCGCCGCCGCTCTGCATCGCCTGCCGCCCACCATCCCGGCAGCGAACCGGGAACAGTGGGCAGAGTTGGCCCGCACAGCGGCCAACCTGAACCAGATCGCCCGGCACCTGAACGAAGGGCAGCGGGGCGACGGGGAGCGCATCGGCAAGGCGCTGGGCTTGCAGTTGAGCGCCGAGCTTGCCAACTGCCTGCGATTGCTGGTTCTGGTGCGCGGCGACTTGATAGGCGTCAAGCACGACTCGGAGGACGTGGAAGATGAAAGCGAAGGTTAGCCGTGGTGGCGGTTTTCGCGGTGCGCTGAACTACGTTTTTGACGTTGGCAAGGAAGCCACGCACACGAAAAACGCGGAACGTGTCGGCGGCAACATGGCCGGGAATGACCCCCGCGAACTGTCGCGGGAGTTCTCAGCCGTGCGCCAGTTGCGCCCGGACATCGGCAAGCCCGTCTGGCATTGCTCGCTGTCACTGCCTCCCGGTGAGCGCCTGAGCGCCGAGAAGTGGGAAGCCGTGACGACTGACTTCATGCAGCGCATGGGCTTTGACCAGACCAATACGCCGTGGGTGGCAGTGCGCCACCAGGACACGGACAAGGATCACATCCACATCGTGGCCAGCCGGGTAGGGCTGGACGGGAAAGTTTGGCTGGGCCAGTGGGAAGCCCGCAGCGCCATCGAGGCGACCCAAGAGCTTGAGCATACCCACGGCCTGACCCTGACGCCGGGGCTGGGCGATGCGCGGGCCGAGCGCCGGAAGCTGACCGACAAGGAGATCAACATGGCCGTGAGAACGGGCGACGAACCGCCGCGCCAGCGTCTGCAACGGCTGCTGGATGAGGCAGTGAAGGACAAGCCGACCGCGCCAGAACTGGCCGACCGGCTACATGCCGCAGGCGTAGGCGTCCGGGCAAACCTCGCCAGCACCGGGCGCATGAACGGCTTTTCCTTCGAGGTGGCCGGAGTGCCGTTCAAGGGCAGCGACTTGGGCAAGGGCTACACATGGGCGGGACTACAGAAATCAGGGGTGACTTATGACGAAGCTAGAGACCGTGCGGGCCTTGAACGATTCAGGCCCACAGTTGCAGATCGTGGAGAGCGTCAGGACGTTGCAGCAGTCCCTGAGCCTGATGCACGAGGACTTGAAGCGCCTACCGGTCGCAGTCTCGACCGAGACGGCGCAGACCTTGGAACCGCTGGCCCGACTCCAACAGGACGTGACGCAGGTTCTGGAAGCCTACGACAAGGTGACGGCCATTCAGCGCAAGACGCTGGACGAGCTGACGCAGCAGATGAGCGCGAGCGCGGCGAAGGCGTTCGAGCAGAAGGCCGGGGAGCTGGACAAGACCATCTCCGACCTGTCCAACAGCCTGTCAGGGCTGGAAACGAGCATCAGCAGCATGAAGCAGACCGCGGAGCAGGTGGCGGACTTGCCGGGCAATCTGGTGAGCGCACAGAAGGACATGACGCAAGCCGCCAACAAACTGACCGAGGCAGCGAACGAGACGCGCCCGCGCCTTTGGCGGCAGGCGCTGGGGCTGATTCTGGCCGGGGCCGTGGGCGCGATGCTGGTAGCGACTGGGCAAGTCGCTTTAAACAGGCTAGTGCCGCCAAGCGACGTGCAGCAGACGGCGGATTGGGCCAACGCGATTTGGAACAAGGCCACGCCCAAGGAGCGCGAGTTGCTGGAACAGATCGTCAATCGGCCCGCGAACTAGATCCGACCGCCTACCTTGAGGCGAGCGGCTACACCGTGAAGCGCGAAGGGCGACACCTGTCCGTCAAGGCTGGCGGTGATGAGGCGTACCGCGTGACCCGGCAGCAGGACGGGCGCTGGCTCTGGTGCGACCGCTACGGCAACGACGGCGGGGACAATATCGACCTTGTGCGCGAGATCGAACCTGGCACCGGCTACGCCGAGGCCGTCTATCGGCTTTCAGGTGCGCCGACAGTCCGGCAGCAACCGCGCCCGAGCGAGCCGAAACGCCAACCGCCGCAGCTACCGGCGCAAGGGCTGGCAGCCCGCGAGCATGGCCGCGACTACCTCAAGGGCCGGGGCATCAGCCCGGACACCATCGAGCACGCCGAGAAGGCGGGCATGGTGCGCTATGCAGACGGTGGCGTGCTGTTCGTCGGCTACGACCGTACAGGCACCGCGCAGAACGCCACACGCCGCGCCATTGCCCCCGCTGATCCGGTGCAGAAGCGCGACTTACGCGGCAGCGACAAGATCTATCCGCCGATCCTGCCGGGCGACCCGGCAAAGGTCTGGATCGTGGAAGGTGGCCCGGATGCGCTAGCCCTGCACGACATCGCCAAGCGCAGCGGCCAGCAGCCGCCCACCGTCATCGTGTCAGGCGGCGCGAACGTGCGCAGCTTCTTGGAGCGTGACGACGTGCAAGCGATCCTGAAGCGGGCCGAGCGCGTCACTGTGGCCGGGGAAAACGAAAAGAACCCCGAGGCGCAGGCCAAGGCCGACGCCGGGCACCAGAAACAGGCGCAGCGGGTGGCCGAAATCACCGGGCGCGAGGTGCGCCAATGGACGCCGAAGCCCGAGCATGGCAAAGACTTGGCCGACATGAACGCCCGGCAGGTGGCAGAGATCGAGCGCAAGCGACAGGCCGAGATCGAGGCTGAGAGAGCGCGAAATCGAGAGCTTTCACGCAAGAGCCGGGGGTATGATGGCCCCAGCTTCGGCAGATAAGAGCGCCTGTCAGTCGGTGTGATGAACCGACCGACAGGCTAACCATCATCAACCTGAGTAGGAGGCCGATATGGCTATCAACATTATGGAGGCGTTCCAGCAGGAACCGCCACAACTGGACTTCATCTGGCCCGGCTTTCTGGCTGGCACCGTGGGCGCACTGGTGGCCCCCGGCGCGACCGGCAAGAGCTTCTGGGCGCTGGAAGCGGCTATGTCCATCGCTTGCAGCGTGGCAGGCGGTGACGTGGTGAACCTCAAGCCGCAGCACACCGGGCGCGTGGTCTATCTGGCCGGTGAAGATCCCGAACCCGCCCTGATCCGGCGCGTTCACGCCATCGGCCAGCACCTCAACCAGTCAGCCCGCGAAGCCATCGCCGAGAACCTGACCCTTGAGCCGATCATGGGCAAGCGCCTGAACGTCATGGACGAGGAGCACTTGCGCCGCGTCATCGAGTACAGCGCCGGGGCGCGGCTGATCGTGCTGGACACCCTGAGCCGGATTCACAGCCTCGACGAGAACAGCAACGGCGACATGGCGCGGCTTGTCGCCACGCTGGAACACGTCGCGGCCAGCACTGGCGCGTCTGTCCTGTACCTGCACCACGTCAGCAAGGGCAGCGCCCGCGAGGGGCAAACCGACCAGCAGCAGGCAGCGCGGGGCGCATCGGCACTGATCGACAACGCCCGCTGGTGCGGCTTCGTCGCCAAGATGACCGAGGACGAGGCCAAGCGCCTGAGCGACCGCGCCTATGACCGTCAGCCCATCGGCAACGACCGGCGCGGCTTCTTCGTGCGCTTCGGCGTGAGCAAACAGAACTACGACGCCACCCCGCTTGACCAGTGGTATGAGCGCCGAGACGGCGGCGTGCTGGTTCCGGTGGAACTGCTGGAAGTGCCGAACGGCAAGAAGGGGGGCAGCCGTG
